# Supplementary material for: Genome-wide DNA methylation profiling identifies convergent molecular signatures associated with idiopathic and syndromic autism in post-mortem human brain tissue
Source: Hum Mol Genet. 2019 Mar 8;28(13):2201–11. doi: 10.1093/hmg/ddz052 (PMC6602383; doi:10.1093/hmg/ddz052)
Supplement: Supp_ddz052 [file supp_ddz052.zip]

Archive with 3 entries (3 files):
- tabl1.txt
- Wong et al. ASD Brain Methylation_MS_SuppFigs_Revised_FINAL.docx
- Wong et al. ASD Brain Methylation_SuppTables_revised.xlsx
