# Supplementary material for: Genome-wide DNA methylation profiling identifies convergent molecular signatures associated with idiopathic and syndromic autism in post-mortem human brain tissue
Source: Hum Mol Genet. 2019 Mar 8;28(13):2201–11. doi: 10.1093/hmg/ddz052 (PMC6602383; doi:10.1093/hmg/ddz052)
Supplement: Supp_ddz052 [file supp_ddz052.zip › tabl1.txt]

Supplementary Table 1: a) summary table of post-mortem brain samples included in analyses and, b) detailed meta data for all samples. 
Supplementary Table 2: Top ranked iASD-associated differentially methylated probes (DMPs) in prefrontal cortex (PFC) (P < 5e-05). Illumina and Genomic Regions Enrichment of Annotation Tool (GREAT) annotations are listed for each DMP. 
Supplementary Table 3: Top ranked iASD-associated differentially methylated probes (DMPs) in temporal cortex (TC) (P < 5e-05). Illumina and Genomic Regions Enrichment of Annotation Tool (GREAT) annotations are listed for each DMP. 
Supplementary Table 4: Top ranked iASD-associated differentially methylated probes (DMPs) in cerebellum (P < 5e-05). Illumina and Genomic Regions Enrichment of Annotation Tool (GREAT) annotations are listed for each DMP. 
Supplementary Table 5: Top ranked iASD-associated differentially methylated probes (DMPs) identified in the cross-cortex model incorporating both prefrontal cortex (PFC) and temporal cortex (TC) data (P < 5e-05). Illumina and Genomic Regions Enrichment of Annotation Tool (GREAT) annotation is listed for each DMP. 
Supplementary Table 6. Cross-cortex iASD-associated genes that reported both signficant differential DNA mtheyltaion (P < 5e-05) and transcriptional changes (FDR < 0.1) . Illumina and Genomic Regions Enrichment of Annotation Tool (GREAT) annotation is listed for each DMP. 
Supplementary Table 7: Top ranked dup15q-associated differentially methylated probes (DMPs) in prefrontal cortex (PFC) (P < 5e-05), shown in chromosomal location. DMPs outside the vicinity of the dup15q region are highlighted in bold. Illumina and Genomic Regions Enrichment of Annotation Tool (GREAT) annotations are listed for each DMP. 
Supplementary Table 8: Top ranked dup15q-associated differentially methylated probes (DMPs) in temporal cortex (TC) (P < 5e-05), shown in chromosomal location. DMPs outside the vicinity of the dup15q region are highlighted in bold. Illumina and Genomic Regions Enrichment of Annotation Tool (GREAT) annotations are listed for each DMP. 
Supplementary Table 9: Top ranked dup15q-associated differentially methylated probes (DMPs) in cerebellum (P < 5e-05), shown in chromosomal location. DMPs outside the vicinity of the dup15q region are highlighted in bold. Illumina and Genomic Regions Enrichment of Annotation Tool (GREAT) annotations are listed for each DMP.
Supplementary Table 10: Top ranked dup15q-associated differentially methylated probes (DMPs) identified in the cross-cortex model incorporating both frontal cortex (FC) and temporal cortex (TC) data. (P < 5e-05). DMPs outside the vicinity of the dup15q region are highlighted in bold. Illumina and Genomic Regions Enrichment of Annotation Tool (GREAT) annotations are listed for each DMP. 
Supplementary Table 11: Significant dup15q-associated differentially methylated regions (DMRs) identified in the prefrontal cortex (PFC). Shown in chromosomal order is the location of significant (Šidák-corrected P < 0.05) DMRs. DMRs outside the vicinity of the dup15q region are highlighted in bold. Illumina and Genomic Regions Enrichment of Annotation Tool (GREAT) annotations are listed for each DMR.
Supplementary Table 12: Significant dup15q-associated differentially methylated regions (DMRs) identified in the temporal cortex (TC). Shown in chromosomal order is the location of significant (Šidák-corrected P < 0.05) DMRs. DMRs outside the vicinity of the dup15q region are highlighted in bold. Illumina and Genomic Regions Enrichment of Annotation Tool (GREAT) annotations are listed for each DMR.
Supplementary Table 13: Significant dup15q-associated differentially methylated regions (DMRs) identified in the cerebellum. Shown in chromosomal order is the location of significant (Šidák-corrected P < 0.05) DMRs. DMRs outside the vicinity of the dup15q region are highlighted in bold. Illumina and Genomic Regions Enrichment of Annotation Tool (GREAT) annotations are listed for each DMR.
Supplementary Table 14: Significant dup15q-associated differentially methylated regions (DMRs) identified in the cross-cortex model incorporating both prefrontal cortex (PFC) and temporal cortex (TC) data. Shown in chromosomal order is the location of significant (Šidák-corrected P < 0.05) DMRs identified in the multilevel model. DMRs outside the vicinity of the dup15q region are highlighted in bold. Illumina and Genomic Regions Enrichment of Annotation Tool (GREAT) annotations are listed for each DMR.
Supplementary Table 15. Cross-cortex dup15q-associated genes that reported both significant differential DNA methylation (P < 5e-05) and transcriptional changes (FDR < 0.1). Illumina and Genomic Regions Enrichment of Annotation Tool (GREAT) annotation is listed for each DMP.
Supplementary Table 16: Co-methylation modules in the ASD brain cross-cortex analyses. A total of 61 modules were identified by WGCNA analysis for the cross cortex with a) summarizing the size and assigned colour of each module and b) listing the module member of all probes analysed in this study. 
Supplementary Table 17: Gene ontology analysis of top-ranked ASD-associated differentially methylated sites. Listed are all pathways significantly over-represented (P < 5e-05) in the set of DMPs. The most significant independent pathways have been identified and are presented alongside the additional functional terms whose significance they explain. 
