# Supplementary material for: Genome-wide DNA methylation profiling identifies convergent molecular signatures associated with idiopathic and syndromic autism in post-mortem human brain tissue
Source: Hum Mol Genet. 2019 Mar 8;28(13):2201–11. doi: 10.1093/hmg/ddz052 (PMC6602383; doi:10.1093/hmg/ddz052)
Supplement: Supp_ddz052 [file supp_ddz052.zip › Wong et al. ASD Brain Methylation_SuppTables_revised.xlsx]

## Sheet: Legend
Supplementary Table 1: a) summary table of post-mortem brain samples included in analyses and, b) detailed meta data for all samples.
Supplementary Table 2: Top ranked iASD-associated differentially methylated probes (DMPs) in prefrontal cortex (PFC) (P < 5e-05). Illumina and Genomic Regions Enrichment of Annotation Tool (GREAT) annotations are listed for each DMP.
Supplementary Table 3: Top ranked iASD-associated differentially methylated probes (DMPs) in temporal cortex (TC) (P < 5e-05). Illumina and Genomic Regions Enrichment of Annotation Tool (GREAT) annotations are listed for each DMP.
Supplementary Table 4: Top ranked iASD-associated differentially methylated probes (DMPs) in cerebellum (P < 5e-05). Illumina and Genomic Regions Enrichment of Annotation Tool (GREAT) annotations are listed for each DMP.
Supplementary Table 5: Top ranked iASD-associated differentially methylated probes (DMPs) identified in the cross-cortex model incorporating both prefrontal cortex (PFC) and temporal cortex (TC) data (P < 5e-05). Illumina and Genomic Regions Enrichment of Annotation Tool (GREAT) annotation is listed for each DMP.
Supplementary Table 6. Cross-cortex iASD-associated genes that reported both signficant differential DNA mtheyltaion (P < 5e-05) and transcriptional changes (FDR < 0.1) . Illumina and Genomic Regions Enrichment of Annotation Tool (GREAT) annotation is listed for each DMP.
Supplementary Table 7: Top ranked dup15q-associated differentially methylated probes (DMPs) in prefrontal cortex (PFC) (P < 5e-05), shown in chromosomal location. DMPs outside the vicinity of the dup15q region are highlighted in bold. Illumina and Genomic Regions Enrichment of Annotation Tool (GREAT) annotations are listed for each DMP.
Supplementary Table 8: Top ranked dup15q-associated differentially methylated probes (DMPs) in temporal cortex (TC) (P < 5e-05), shown in chromosomal location. DMPs outside the vicinity of the dup15q region are highlighted in bold. Illumina and Genomic Regions Enrichment of Annotation Tool (GREAT) annotations are listed for each DMP.
Supplementary Table 9: Top ranked dup15q-associated differentially methylated probes (DMPs) in cerebellum (P < 5e-05), shown in chromosomal location. DMPs outside the vicinity of the dup15q region are highlighted in bold. Illumina and Genomic Regions Enrichment of Annotation Tool (GREAT) annotations are listed for each DMP.
Supplementary Table 10: Top ranked dup15q-associated differentially methylated probes (DMPs) identified in the cross-cortex model incorporating both frontal cortex (FC) and temporal cortex (TC) data. (P < 5e-05). DMPs outside the vicinity of the dup15q region are highlighted in bold. Illumina and Genomic Regions Enrichment of Annotation Tool (GREAT) annotations are listed for each DMP.
Supplementary Table 11: Significant dup15q-associated differentially methylated regions (DMRs) identified in the prefrontal cortex (PFC). Shown in chromosomal order is the location of significant (Šidák-corrected P < 0.05) DMRs. DMRs outside the vicinity of the dup15q region are highlighted in bold. Illumina and Genomic Regions Enrichment of Annotation Tool (GREAT) annotations are listed for each…
Supplementary Table 12: Significant dup15q-associated differentially methylated regions (DMRs) identified in the temporal cortex (TC). Shown in chromosomal order is the location of significant (Šidák-corrected P < 0.05) DMRs. DMRs outside the vicinity of the dup15q region are highlighted in bold. Illumina and Genomic Regions Enrichment of Annotation Tool (GREAT) annotations are listed for each DM…
Supplementary Table 13: Significant dup15q-associated differentially methylated regions (DMRs) identified in the cerebellum. Shown in chromosomal order is the location of significant (Šidák-corrected P < 0.05) DMRs. DMRs outside the vicinity of the dup15q region are highlighted in bold. Illumina and Genomic Regions Enrichment of Annotation Tool (GREAT) annotations are listed for each DMR.
Supplementary Table 14: Significant dup15q-associated differentially methylated regions (DMRs) identified in the cross-cortex model incorporating both prefrontal cortex (PFC) and temporal cortex (TC) data. Shown in chromosomal order is the location of significant (Šidák-corrected P < 0.05) DMRs identified in the multilevel model. DMRs outside the vicinity of the dup15q region are highlighted in b…
Supplementary Table 15. Cross-cortex dup15q-associated genes that reported both significant differential DNA methylation (P < 5e-05) and transcriptional changes (FDR < 0.1). Illumina and Genomic Regions Enrichment of Annotation Tool (GREAT) annotation is listed for each DMP.
Supplementary Table 16: Co-methylation modules in the ASD brain cross-cortex analyses. A total of 61 modules were identified by WGCNA analysis for the cross cortex with a) summarizing the size and assigned colour of each module and b) listing the module member of all probes analysed in this study.
Supplementary Table 17: Gene ontology analysis of top-ranked ASD-associated differentially methylated sites. Listed are all pathways significantly over-represented (P < 5e-05) in the set of DMPs. The most significant independent pathways have been identified and are presented alongside the additional functional terms whose significance they explain.

## Sheet: Supp Table 1a
Brain Region	Group	N	Sex	Average chronological age at death
Prefrontal cortex (PFC)	idiopathic ASD	36	30M 6F	29.3 (±28.2)
	controls	33	26M 7F	47.5 (±18.7)
	dup15q carriers	7	5M 2F	19.7 (±10.9)
	total	76
Temporal cortex (TC)	idiopathic ASD	33	26M 7F	29.1 (±18.6)
	controls	38	32M 6F	45.2 (±19.6)
	dup15q carriers	6	4M 2F	19.8 (±12.0)
	total	77
Cerebellum	idiopathic ASD	34	30M 4F	30.6 (±21.2)
	controls	29	24M 5F	41.3 (±21.0)
	dup15q carriers	7	5M 2F	19.7 (±10.9)
	total	70
Cross cortex (individuals with both PFC and TC data)	idiopathic ASD	30	25M 5F	29 .0 (±18.9)
	controls	29	23M 6F	48.7 (1±8.8)
	total	59
	dup15q carriers	6	4M 2F	19.8 (±12.0)
	controls	29	23M 6F	48.7 (±18.8)
	total	35

## Sheet: Supp Table 1b
SampleName	BrainID	RegionID	Diagnosis	Sex	Age	Batch	PMI	BrainBank	PrimaryCauseOfDeath	CETs	DNAmAge	iASD vs CTL_PFC_analysis	dup15q vs CTL_PFC_analysis	iASD vs CTL_TC_analysis	dup15q vs CTL_TC_analysis	iASD vs CTL_CB_analysis	dup15q vs CTL_CB_analysis
AN00142_BA9	AN00142	BA9	CTL	M	44	1	24.61	ATP	-	0.384278	43.4544	TRUE	TRUE	FALSE	FALSE	FALSE	FALSE
AN00493_BA41	AN00493	BA41-42-22	iASD	M	27	1	8.3	ATP	Drowning	0.422093	27.6115	FALSE	FALSE	TRUE	FALSE	FALSE	FALSE
AN00493_BA9	AN00493	BA9	iASD	M	27	2	8.3	ATP	Drowning	0.185777	22.602	TRUE	FALSE	FALSE	FALSE	FALSE	FALSE
AN00493_CEREB	AN00493	cerebellum	iASD	M	27	1	8.3	ATP	Drowning	0.491029	30.6456	FALSE	FALSE	FALSE	FALSE	TRUE	FALSE
AN00764_BA9	AN00764	BA9	iASD	M	20	1	23.7	ATP	Accident	0.0555155	16.7944	TRUE	FALSE	FALSE	FALSE	FALSE	FALSE
AN00764_CEREB	AN00764	cerebellum	iASD	M	20	1	23.7	ATP	Accident	0.495887	27.2898	FALSE	FALSE	FALSE	FALSE	TRUE	FALSE
AN01093_BA41	AN01093	BA41-42-22	iASD	M	56	2	19.48	ATP	Anoxic Encephalopathy	0.406824	38.981	FALSE	FALSE	TRUE	FALSE	FALSE	FALSE
AN01093_BA9	AN01093	BA9	iASD	M	56	1	19.48	ATP	Anoxic Encephalopathy	0.17677	41.2171	TRUE	FALSE	FALSE	FALSE	FALSE	FALSE
AN01093_CEREB	AN01093	cerebellum	iASD	M	56	1	19.48	ATP	Anoxic Encephalopathy	0.499316	41.918	FALSE	FALSE	FALSE	FALSE	TRUE	FALSE
AN01410_BA41	AN01410	BA41-42-22	CTL	M	41	1	27.17	ATP	-	0.309338	42.6559	FALSE	FALSE	TRUE	TRUE	FALSE	FALSE
AN01570_BA41	AN01570	BA41-42-22	iASD	F	18	1	6.75	ATP	Seizure Disorder	0.286459	21.411	FALSE	FALSE	TRUE	FALSE	FALSE	FALSE
AN01570_BA9	AN01570	BA9	iASD	F	18	1	6.75	ATP	Seizure Disorder	0.258127	15.9494	TRUE	FALSE	FALSE	FALSE	FALSE	FALSE
AN01971_BA9	AN01971	BA9	iASD	M	39	1	31.5	ATP	Aspiration	0.397846	42.7692	TRUE	FALSE	FALSE	FALSE	FALSE	FALSE
AN01971_CEREB	AN01971	cerebellum	iASD	M	39	1	31.5	ATP	Aspiration	0.508728	40.0199	FALSE	FALSE	FALSE	FALSE	TRUE	FALSE
AN02987_BA41	AN02987	BA41-42-22	iASD	M	15	1	30.8	ATP	Head Trauma	0.393936	17.5952	FALSE	FALSE	TRUE	FALSE	FALSE	FALSE
AN02987_BA9	AN02987	BA9	iASD	M	15	2	30.8	ATP	Head Trauma	0.362911	18.1673	TRUE	FALSE	FALSE	FALSE	FALSE	FALSE
AN03217_BA41	AN03217	BA41-42-22	CTL	M	19	1	18.58	ATP	Pneumonia	0.448021	18.4207	FALSE	FALSE	TRUE	TRUE	FALSE	FALSE
AN03217_BA9	AN03217	BA9	CTL	M	19	1	18.58	ATP	Pneumonia	0.382255	25.1306	TRUE	TRUE	FALSE	FALSE	FALSE	FALSE
AN03217_CEREB	AN03217	cerebellum	CTL	M	19	1	18.58	ATP	Pneumonia	0.480571	25.4518	FALSE	FALSE	FALSE	FALSE	TRUE	TRUE
AN03345_BA41	AN03345	BA41-42-22	iASD	M	2	1	4	ATP	Drowning	0.426683	4.12182	FALSE	FALSE	TRUE	FALSE	FALSE	FALSE
AN03345_BA9	AN03345	BA9	iASD	M	2	1	4	ATP	Drowning	0.430014	3.77755	TRUE	FALSE	FALSE	FALSE	FALSE	FALSE
AN03345_CEREB	AN03345	cerebellum	iASD	M	2	1	4	ATP	Drowning	0.401412	8.58795	FALSE	FALSE	FALSE	FALSE	TRUE	FALSE
AN03632_BA41	AN03632	BA41-42-22	iASD	F	49	2	21.08	ATP	Cancer	0.344921	44.8101	FALSE	FALSE	TRUE	FALSE	FALSE	FALSE
AN03632_BA9	AN03632	BA9	iASD	F	49	1	21.08	ATP	Cancer	0.395665	39.0284	TRUE	FALSE	FALSE	FALSE	FALSE	FALSE
AN03632_CEREB	AN03632	cerebellum	iASD	F	49	1	21.08	ATP	Cancer	0.4937	42.3551	FALSE	FALSE	FALSE	FALSE	TRUE	FALSE
AN03935_BA9	AN03935	BA9	dup15q	M	19	1	28.08	ATP	Cardiopulmonary Arrest	0.376138	17.8094	FALSE	TRUE	FALSE	FALSE	FALSE	FALSE
AN03935_CEREB	AN03935	cerebellum	dup15q	M	19	1	28.08	ATP	Cardiopulmonary Arrest	0.472332	20.045	FALSE	FALSE	FALSE	FALSE	FALSE	TRUE
AN04479_BA41	AN04479	BA41-42-22	CTL	M	44	1	23.26	ATP	-	0.202058	41.8903	FALSE	FALSE	TRUE	TRUE	FALSE	FALSE
AN04479_BA9	AN04479	BA9	CTL	M	44	1	23.26	ATP	-	0.401702	37.3544	TRUE	TRUE	FALSE	FALSE	FALSE	FALSE
AN04682_BA41	AN04682	BA41-42-22	iASD	M	15	1	23.23	ATP	Asphyxia	0.434635	19.4088	FALSE	FALSE	TRUE	FALSE	FALSE	FALSE
AN04682_BA9	AN04682	BA9	iASD	M	15	1	23.23	ATP	Asphyxia	0.449163	15.1916	TRUE	FALSE	FALSE	FALSE	FALSE	FALSE
AN04682_CEREB	AN04682	cerebellum	iASD	M	15	1	23.23	ATP	Asphyxia	0.472957	26.3476	FALSE	FALSE	FALSE	FALSE	TRUE	FALSE
AN05983_BA41	AN05983	BA41-42-22	dup15q	M	24	1	36.36	ATP	Sudden Unexpected Death	0.467752	30.2444	FALSE	FALSE	FALSE	TRUE	FALSE	FALSE
AN05983_BA9	AN05983	BA9	dup15q	M	24	1	36.36	ATP	Sudden Unexpected Death	0.412097	24.4013	FALSE	TRUE	FALSE	FALSE	FALSE	FALSE
AN05983_CEREB	AN05983	cerebellum	dup15q	M	24	1	36.36	ATP	Sudden Unexpected Death	0.492079	27.6849	FALSE	FALSE	FALSE	FALSE	FALSE	TRUE
AN06133_CEREB	AN06133	cerebellum	iASD	M	81	1	12.65	ATP	Cerebrovascular Accident	0.510292	57.8771	FALSE	FALSE	FALSE	FALSE	TRUE	FALSE
AN06365_BA41	AN06365	BA41-42-22	dup15q	M	10	1	17.7	ATP	epilepsy	0.298672	7.40862	FALSE	FALSE	FALSE	TRUE	FALSE	FALSE
AN06365_BA9	AN06365	BA9	dup15q	M	10	1	17.7	ATP	epilepsy	0.316118	6.92182	FALSE	TRUE	FALSE	FALSE	FALSE	FALSE
AN06365_CEREB	AN06365	cerebellum	dup15q	M	10	2	17.7	ATP	epilepsy	0.468559	9.13064	FALSE	FALSE	FALSE	FALSE	FALSE	TRUE
AN06420_BA41	AN06420	BA41-42-22	iASD	M	39	2	13.95	ATP	Cardiac Tamponade	0.391471	38.293	FALSE	FALSE	TRUE	FALSE	FALSE	FALSE
AN06420_BA9	AN06420	BA9	iASD	M	39	1	13.95	ATP	Cardiac Tamponade	0.255005	36.272	TRUE	FALSE	FALSE	FALSE	FALSE	FALSE
AN06420_CEREB	AN06420	cerebellum	iASD	M	39	1	13.95	ATP	Cardiac Tamponade	0.490699	34.5329	FALSE	FALSE	FALSE	FALSE	TRUE	FALSE
AN06875_CEREB	AN06875	cerebellum	iASD	M	68	1	29	ATP	Heart Attack	0.519009	47.8347	FALSE	FALSE	FALSE	FALSE	TRUE	FALSE
AN07176_BA41	AN07176	BA41-42-22	CTL	M	21	1	29.91	ATP	Accident	0.190332	18.0866	FALSE	FALSE	TRUE	TRUE	FALSE	FALSE
AN07176_BA9	AN07176	BA9	CTL	M	21	1	29.91	ATP	Accident	0.364218	22.6899	TRUE	TRUE	FALSE	FALSE	FALSE	FALSE
AN07444_BA41	AN07444	BA41-42-22	CTL	M	17	1	30.75	ATP	Asphyxia	0.429763	18.747	FALSE	FALSE	TRUE	TRUE	FALSE	FALSE
AN07444_BA9	AN07444	BA9	CTL	M	17	1	30.75	ATP	Asphyxia	0.477771	15.4435	TRUE	TRUE	FALSE	FALSE	FALSE	FALSE
AN07444_CEREB	AN07444	cerebellum	CTL	M	17	1	30.75	ATP	Asphyxia	0.493771	23.1881	FALSE	FALSE	FALSE	FALSE	TRUE	TRUE
AN08043_BA41	AN08043	BA41-42-22	iASD	F	52	1	39.15	ATP	-	0.449998	45.5734	FALSE	FALSE	TRUE	FALSE	FALSE	FALSE
AN08161_BA41	AN08161	BA41-42-22	CTL	F	36	1	23.83	ATP	Multisystem Failure	0.432769	36.3786	FALSE	FALSE	TRUE	TRUE	FALSE	FALSE
AN08161_BA9	AN08161	BA9	CTL	F	36	1	23.83	ATP	Multisystem Failure	0.391968	34.0461	TRUE	TRUE	FALSE	FALSE	FALSE	FALSE
AN08161_CEREB	AN08161	cerebellum	CTL	F	36	1	23.83	ATP	Multisystem Failure	0.515411	40.0962	FALSE	FALSE	FALSE	FALSE	TRUE	TRUE
AN08166_BA41	AN08166	BA41-42-22	iASD	M	28	2	43.25	ATP	Seizure Suspected	0.420815	32.5692	FALSE	FALSE	TRUE	FALSE	FALSE	FALSE
AN08166_BA9	AN08166	BA9	iASD	M	28	1	43.25	ATP	Seizure Suspected	0.310732	28.7821	TRUE	FALSE	FALSE	FALSE	FALSE	FALSE
AN08166_CEREB	AN08166	cerebellum	iASD	M	28	1	43.25	ATP	Seizure Suspected	0.490641	30.5501	FALSE	FALSE	FALSE	FALSE	TRUE	FALSE
AN08677_BA41	AN08677	BA41-42-22	CTL	M	38	1	25.47	ATP	-	0.407538	33.8069	FALSE	FALSE	TRUE	TRUE	FALSE	FALSE
AN08677_CEREB	AN08677	cerebellum	CTL	M	38	1	25.47	ATP	-	0.507843	35.9339	FALSE	FALSE	FALSE	FALSE	TRUE	TRUE
AN08792_BA41	AN08792	BA41-42-22	iASD	M	30	2	20.3	ATP	Gastrointestinal Bleeding	0.246494	24.3784	FALSE	FALSE	TRUE	FALSE	FALSE	FALSE
AN08792_BA9	AN08792	BA9	iASD	M	30	1	20.3	ATP	Gastrointestinal Bleeding	0.216685	24.7666	TRUE	FALSE	FALSE	FALSE	FALSE	FALSE
AN08792_CEREB	AN08792	cerebellum	iASD	M	30	1	20.3	ATP	Gastrointestinal Bleeding	0.41737	25.4994	FALSE	FALSE	FALSE	FALSE	TRUE	FALSE
AN08873_BA41	AN08873	BA41-42-22	iASD	M	5	1	25.5	ATP	Drowning	0.462505	7.35372	FALSE	FALSE	TRUE	FALSE	FALSE	FALSE
AN08873_BA9	AN08873	BA9	iASD	M	5	1	25.5	ATP	Drowning	0.455797	6.24021	TRUE	FALSE	FALSE	FALSE	FALSE	FALSE
AN08873_CEREB	AN08873	cerebellum	iASD	M	5	1	25.5	ATP	Drowning	0.449887	14.1336	FALSE	FALSE	FALSE	FALSE	TRUE	FALSE
AN09402_BA41	AN09402	BA41-42-22	dup15q	M	11	1	10.5	ATP	Seizure Disorder	0.407772	7.64565	FALSE	FALSE	FALSE	TRUE	FALSE	FALSE
AN09402_BA9	AN09402	BA9	dup15q	M	11	1	10.5	ATP	Seizure Disorder	0.272459	7.89391	FALSE	TRUE	FALSE	FALSE	FALSE	FALSE
AN09402_CEREB	AN09402	cerebellum	dup15q	M	11	1	10.5	ATP	Seizure Disorder	0.442778	13.9342	FALSE	FALSE	FALSE	FALSE	FALSE	TRUE
AN09714_BA41	AN09714	BA41-42-22	iASD	M	60	1	26.5	ATP	Pancreatic Cancer	0.4384	36.0672	FALSE	FALSE	TRUE	FALSE	FALSE	FALSE
AN09714_BA9	AN09714	BA9	iASD	M	60	1	26.5	ATP	Pancreatic Cancer	0.434476	46.1591	TRUE	FALSE	FALSE	FALSE	FALSE	FALSE
AN09714_CEREB	AN09714	cerebellum	iASD	M	60	1	26.5	ATP	Pancreatic Cancer	0.507539	45.3659	FALSE	FALSE	FALSE	FALSE	TRUE	FALSE
AN09730_BA9	AN09730	BA9	iASD	M	22	1	25	ATP	Aspiration	0.414569	22.1147	TRUE	FALSE	FALSE	FALSE	FALSE	FALSE
AN09730_CEREB	AN09730	cerebellum	iASD	M	22	1	25	ATP	Aspiration	0.49171	33.6179	FALSE	FALSE	FALSE	FALSE	TRUE	FALSE
AN10028_BA41	AN10028	BA41-42-22	CTL	M	36	1	21.46	ATP	-	0.42126	35.2866	FALSE	FALSE	TRUE	TRUE	FALSE	FALSE
AN10679_BA41	AN10679	BA41-42-22	CTL	F	41	1	14	ATP	-	0.506806	34.7955	FALSE	FALSE	TRUE	TRUE	FALSE	FALSE
AN10679_BA9	AN10679	BA9	CTL	F	41	1	14	ATP	-	0.462471	38.5592	TRUE	TRUE	FALSE	FALSE	FALSE	FALSE
AN10679_CEREB	AN10679	cerebellum	CTL	F	41	1	14	ATP	-	0.5151	34.0604	FALSE	FALSE	FALSE	FALSE	TRUE	TRUE
AN10723_BA9	AN10723	BA9	CTL	M	60	1	24.23	ATP	Heart Attack	0.0972385	47.2198	TRUE	TRUE	FALSE	FALSE	FALSE	FALSE
AN10723_CEREB	AN10723	cerebellum	CTL	M	60	1	24.23	ATP	Heart Attack	0.48412	44.6091	FALSE	FALSE	FALSE	FALSE	TRUE	TRUE
AN10833_BA41	AN10833	BA41-42-22	CTL	M	22	1	21.47	ATP	-	0.457545	25.7556	FALSE	FALSE	TRUE	TRUE	FALSE	FALSE
AN10833_CEREB	AN10833	cerebellum	CTL	M	22	1	21.47	ATP	-	0.496674	29.7705	FALSE	FALSE	FALSE	FALSE	TRUE	TRUE
AN11864_BA41	AN11864	BA41-42-22	CTL	M	57	1	22.33	ATP	-	0.26881	49.5976	FALSE	FALSE	TRUE	TRUE	FALSE	FALSE
AN11864_BA9	AN11864	BA9	CTL	M	57	1	22.33	ATP	-	0.361193	49.7011	TRUE	TRUE	FALSE	FALSE	FALSE	FALSE
AN11864_CEREB	AN11864	cerebellum	CTL	M	57	1	22.33	ATP	-	0.49486	43.2376	FALSE	FALSE	FALSE	FALSE	TRUE	TRUE
AN11931_BA41	AN11931	BA41-42-22	dup15q	F	39	1	32.83	ATP	epilepsy	0.451688	35.0835	FALSE	FALSE	FALSE	TRUE	FALSE	FALSE
AN11931_BA9	AN11931	BA9	dup15q	F	39	1	32.83	ATP	epilepsy	0.495132	31.0861	FALSE	TRUE	FALSE	FALSE	FALSE	FALSE
AN11931_CEREB	AN11931	cerebellum	dup15q	F	39	1	32.83	ATP	epilepsy	0.484057	34.2964	FALSE	FALSE	FALSE	FALSE	FALSE	TRUE
AN11989_BA41	AN11989	BA41-42-22	iASD	M	30	2	16.06	ATP	Congestive Heart Failure	0.458485	30.3853	FALSE	FALSE	TRUE	FALSE	FALSE	FALSE
AN11989_BA9	AN11989	BA9	iASD	M	30	1	16.06	ATP	Congestive Heart Failure	0.425162	26.5364	TRUE	FALSE	FALSE	FALSE	FALSE	FALSE
AN11989_CEREB	AN11989	cerebellum	iASD	M	30	1	16.06	ATP	Congestive Heart Failure	0.512072	35.7573	FALSE	FALSE	FALSE	FALSE	TRUE	FALSE
AN12137_BA41	AN12137	BA41-42-22	CTL	M	31	1	32.92	ATP	Asphyxia	0.246879	35.0425	FALSE	FALSE	TRUE	TRUE	FALSE	FALSE
AN12137_BA9	AN12137	BA9	CTL	M	31	1	32.92	ATP	Asphyxia	0.37055	35.2592	TRUE	TRUE	FALSE	FALSE	FALSE	FALSE
AN12137_CEREB	AN12137	cerebellum	CTL	M	31	1	32.92	ATP	Asphyxia	0.495346	36.2603	FALSE	FALSE	FALSE	FALSE	TRUE	TRUE
AN12457_BA41	AN12457	BA41-42-22	iASD	F	29	1	17.83	ATP	Seizure Disorder	0.455055	29.5732	FALSE	FALSE	TRUE	FALSE	FALSE	FALSE
AN12457_BA9	AN12457	BA9	iASD	F	29	1	17.83	ATP	Seizure Disorder	0.446808	26.0202	TRUE	FALSE	FALSE	FALSE	FALSE	FALSE
AN12457_CEREB	AN12457	cerebellum	iASD	F	29	2	17.83	ATP	Seizure Disorder	0.483068	34.5929	FALSE	FALSE	FALSE	FALSE	TRUE	FALSE
AN13295_BA41	AN13295	BA41-42-22	CTL	M	56	1	22.12	ATP	-	0.291901	50.6819	FALSE	FALSE	TRUE	TRUE	FALSE	FALSE
AN13295_CEREB	AN13295	cerebellum	CTL	M	56	1	22.12	ATP	-	0.52742	48.0061	FALSE	FALSE	FALSE	FALSE	TRUE	TRUE
AN13872_BA41	AN13872	BA41-42-22	iASD	F	5	2	33	ATP	Drowning	0.448945	6.06288	FALSE	FALSE	TRUE	FALSE	FALSE	FALSE
AN13872_BA9	AN13872	BA9	iASD	F	5	1	33	ATP	Drowning	0.449744	4.33256	TRUE	FALSE	FALSE	FALSE	FALSE	FALSE
AN13872_CEREB	AN13872	cerebellum	iASD	F	5	1	33	ATP	Drowning	0.451132	11.097	FALSE	FALSE	FALSE	FALSE	TRUE	FALSE
AN14757_BA41	AN14757	BA41-42-22	CTL	M	24	2	21.33	ATP	Heart Attack	0.357161	25.3872	FALSE	FALSE	TRUE	TRUE	FALSE	FALSE
AN14757_CEREB	AN14757	cerebellum	CTL	M	24	1	21.33	ATP	Heart Attack	0.459498	32.1758	FALSE	FALSE	FALSE	FALSE	TRUE	TRUE
AN14762_BA41	AN14762	BA41-42-22	dup15q	M	9	2	13.63	ATP	Cardiac Arrest	0.435261	5.12178	FALSE	FALSE	FALSE	TRUE	FALSE	FALSE
AN14762_BA9	AN14762	BA9	dup15q	M	9	2	13.63	ATP	Cardiac Arrest	0.395565	8.40169	FALSE	TRUE	FALSE	FALSE	FALSE	FALSE
AN14762_CEREB	AN14762	cerebellum	dup15q	M	9	1	13.63	ATP	Cardiac Arrest	0.448051	13.9641	FALSE	FALSE	FALSE	FALSE	FALSE	TRUE
AN14829_BA41	AN14829	BA41-42-22	dup15q	F	26	1	28.67	ATP	Asphyxia	0.310343	26.4167	FALSE	FALSE	FALSE	TRUE	FALSE	FALSE
AN14829_BA9	AN14829	BA9	dup15q	F	26	1	28.67	ATP	Asphyxia	0.320398	25.5284	FALSE	TRUE	FALSE	FALSE	FALSE	FALSE
AN14829_CEREB	AN14829	cerebellum	dup15q	F	26	1	28.67	ATP	Asphyxia	0.458611	23.4515	FALSE	FALSE	FALSE	FALSE	FALSE	TRUE
AN15566_BA9	AN15566	BA9	CTL	F	32	1	28.92	ATP	-	0.364816	29.8078	TRUE	TRUE	FALSE	FALSE	FALSE	FALSE
AN16115_BA9	AN16115	BA9	iASD	F	11	1	12.88	ATP	Drowning	0.438511	11.495	TRUE	FALSE	FALSE	FALSE	FALSE	FALSE
AN16641_BA41	AN16641	BA41-42-22	iASD	M	9	2	27	ATP	Seizure Disorder	0.320003	10.4599	FALSE	FALSE	TRUE	FALSE	FALSE	FALSE
AN16641_BA9	AN16641	BA9	iASD	M	9	1	27	ATP	Seizure Disorder	0.310467	8.39412	TRUE	FALSE	FALSE	FALSE	FALSE	FALSE
AN16641_CEREB	AN16641	cerebellum	iASD	M	9	1	27	ATP	Seizure Disorder	0.46675	22.9467	FALSE	FALSE	FALSE	FALSE	TRUE	FALSE
AN17254_BA41	AN17254	BA41-42-22	iASD	M	51	2	22.16	ATP	Heart Attack	0.342808	47.3033	FALSE	FALSE	TRUE	FALSE	FALSE	FALSE
AN17254_BA9	AN17254	BA9	iASD	M	51	2	22.16	ATP	Heart Attack	0.0923534	43.1259	TRUE	FALSE	FALSE	FALSE	FALSE	FALSE
AN17254_CEREB	AN17254	cerebellum	iASD	M	51	1	22.16	ATP	Heart Attack	0.497645	47.3906	FALSE	FALSE	FALSE	FALSE	TRUE	FALSE
AN17515_BA9	AN17515	BA9	iASD	M	54	1	28.25	ATP	Cancer	0.453062	40.9415	TRUE	FALSE	FALSE	FALSE	FALSE	FALSE
AN17515_CEREB	AN17515	cerebellum	iASD	M	54	1	28.25	ATP	Cancer	0.505533	41.8625	FALSE	FALSE	FALSE	FALSE	TRUE	FALSE
AN17678_CEREB	AN17678	cerebellum	iASD	M	11	1	NA	ATP	Sudden Unexpected Death	0.46042	20.9398	FALSE	FALSE	FALSE	FALSE	TRUE	FALSE
AN19442_BA41	AN19442	BA41-42-22	CTL	M	50	1	20.4	ATP	-	0.5046	40.3534	FALSE	FALSE	TRUE	TRUE	FALSE	FALSE
AN19442_BA9	AN19442	BA9	CTL	M	50	1	20.4	ATP	-	0.341452	42.829	TRUE	TRUE	FALSE	FALSE	FALSE	FALSE
AN19511_BA41	AN19511	BA41-42-22	iASD	M	8	2	22.2	ATP	Cancer	0.436566	9.52459	FALSE	FALSE	TRUE	FALSE	FALSE	FALSE
AN19511_BA9	AN19511	BA9	iASD	M	8	1	22.2	ATP	Cancer	0.373212	9.94804	TRUE	FALSE	FALSE	FALSE	FALSE	FALSE
AN19760_BA41	AN19760	BA41-42-22	CTL	M	28	2	23.25	ATP	Unknown	0.37728	28.6649	FALSE	FALSE	TRUE	TRUE	FALSE	FALSE
AN19760_BA9	AN19760	BA9	CTL	M	28	1	23.25	ATP	Unknown	0.240163	29.6809	TRUE	TRUE	FALSE	FALSE	FALSE	FALSE
NP053_06_BA41	NP053_06	BA41-42-22	CTL	M	71	1	48	Oxford	throat cancer	0.190155	55.1957	FALSE	FALSE	TRUE	TRUE	FALSE	FALSE
NP053_06_BA9	NP053_06	BA9	CTL	M	71	1	48	Oxford	throat cancer	0.46108	56.7879	TRUE	TRUE	FALSE	FALSE	FALSE	FALSE
NP053_06_CEREB	NP053_06	cerebellum	CTL	M	71	2	48	Oxford	throat cancer	0.483174	56.568	FALSE	FALSE	FALSE	FALSE	TRUE	TRUE
NP071_10_BA41	NP071_10	BA41-42-22	CTL	M	68	1	48	Oxford	hypoxic ishaemic damage	0.275395	57.9596	FALSE	FALSE	TRUE	TRUE	FALSE	FALSE
NP071_10_BA9	NP071_10	BA9	CTL	M	68	1	48	Oxford	hypoxic ishaemic damage	0.43299	50.0573	TRUE	TRUE	FALSE	FALSE	FALSE	FALSE
NP071_10_CEREB	NP071_10	cerebellum	CTL	M	68	2	48	Oxford	hypoxic ishaemic damage	0.492794	39.4667	FALSE	FALSE	FALSE	FALSE	TRUE	TRUE
NP115_09_BA41	NP115_09	BA41-42-22	CTL	M	71	1	24	Oxford	pulmonary fibrosis	0.454279	59.2452	FALSE	FALSE	TRUE	TRUE	FALSE	FALSE
NP115_09_BA9	NP115_09	BA9	CTL	M	71	1	24	Oxford	pulmonary fibrosis	0.461311	58.067	TRUE	TRUE	FALSE	FALSE	FALSE	FALSE
NP115_09_CEREB	NP115_09	cerebellum	CTL	M	71	2	24	Oxford	pulmonary fibrosis	0.494129	54.1526	FALSE	FALSE	FALSE	FALSE	TRUE	TRUE
NP121_11_BA41	NP121_11	BA41-42-22	iASD	M	33	1	96	Oxford	SUDEP	0.197342	25.6185	FALSE	FALSE	TRUE	FALSE	FALSE	FALSE
NP121_11_BA9	NP121_11	BA9	iASD	M	33	1	96	Oxford	SUDEP	0.349332	29.0309	TRUE	FALSE	FALSE	FALSE	FALSE	FALSE
NP122_11_BA41	NP122_11	BA41-42-22	CTL	F	65	1	24	Oxford	chronic obstructive pulmonary disease	0.328759	52.453	FALSE	FALSE	TRUE	TRUE	FALSE	FALSE
NP122_11_BA9	NP122_11	BA9	CTL	F	65	1	24	Oxford	chronic obstructive pulmonary disease	0.415705	52.0568	TRUE	TRUE	FALSE	FALSE	FALSE	FALSE
NP167_08_BA41	NP167_08	BA41-42-22	iASD	F	44	1	48	Oxford	Cardiac arrest	0.47047	36.2303	FALSE	FALSE	TRUE	FALSE	FALSE	FALSE
NP167_08_BA9	NP167_08	BA9	iASD	F	44	2	48	Oxford	Cardiac arrest	0.402951	32.3085	TRUE	FALSE	FALSE	FALSE	FALSE	FALSE
NP167_08_CEREB	NP167_08	cerebellum	iASD	F	44	1	48	Oxford	Cardiac arrest	0.474211	36.1209	FALSE	FALSE	FALSE	FALSE	TRUE	FALSE
NP168_08_BA41	NP168_08	BA41-42-22	CTL	M	71	2	24	Oxford	metastic bladder cancer	0.344771	54.3556	FALSE	FALSE	TRUE	TRUE	FALSE	FALSE
NP168_08_BA9	NP168_08	BA9	CTL	M	71	1	24	Oxford	metastic bladder cancer	0.377585	62.2322	TRUE	TRUE	FALSE	FALSE	FALSE	FALSE
NP168_08_CEREB	NP168_08	cerebellum	CTL	M	71	2	24	Oxford	metastic bladder cancer	0.474574	43.398	FALSE	FALSE	FALSE	FALSE	TRUE	TRUE
NP26_11_BA41	NP26_11	BA41-42-22	iASD	M	22	2	48	Oxford	aspiration of gastral material	0.444335	22.4021	FALSE	FALSE	TRUE	FALSE	FALSE	FALSE
NP26_11_BA9	NP26_11	BA9	iASD	M	22	1	48	Oxford	aspiration of gastral material	0.150331	19.9597	TRUE	FALSE	FALSE	FALSE	FALSE	FALSE
NP26_11_CEREB	NP26_11	cerebellum	iASD	M	22	1	48	Oxford	aspiration of gastral material	0.481734	25.3149	FALSE	FALSE	FALSE	FALSE	TRUE	FALSE
NP72_11_CEREB	NP72_11	cerebellum	iASD	M	15	1	24	Oxford	seizure	0.487455	16.2958	FALSE	FALSE	FALSE	FALSE	TRUE	FALSE
NP73_11_BA41	NP73_11	BA41-42-22	CTL	M	64	1	NA	Oxford		0.438303	52.3571	FALSE	FALSE	TRUE	TRUE	FALSE	FALSE
NP81_11_BA41	NP81_11	BA41-42-22	CTL	M	56	1	48	Oxford	stomach cancer	0.160086	44.7471	FALSE	FALSE	TRUE	TRUE	FALSE	FALSE
NP81_11_BA9	NP81_11	BA9	CTL	M	56	1	48	Oxford	stomach cancer	0.337157	50.9317	TRUE	TRUE	FALSE	FALSE	FALSE	FALSE
NP90_09_BA41	NP90_09	BA41-42-22	iASD	M	50	1	72	Oxford	pulmonary embolus following eye surgery	0.380739	42.7808	FALSE	FALSE	TRUE	FALSE	FALSE	FALSE
NP90_09_BA9	NP90_09	BA9	iASD	M	50	2	72	Oxford	pulmonary embolus following eye surgery	0.2911	45.8714	TRUE	FALSE	FALSE	FALSE	FALSE	FALSE
NP90_09_CEREB	NP90_09	cerebellum	iASD	M	50	1	72	Oxford	pulmonary embolus following eye surgery	0.528788	46.2019	FALSE	FALSE	FALSE	FALSE	TRUE	FALSE
NP92_11_BA41	NP92_11	BA41-42-22	CTL	M	63	1	48	Oxford	congestive cardiac failure	0.350335	58.9079	FALSE	FALSE	TRUE	TRUE	FALSE	FALSE
NP92_11_BA9	NP92_11	BA9	CTL	M	63	1	48	Oxford	congestive cardiac failure	0.428222	45.5304	TRUE	TRUE	FALSE	FALSE	FALSE	FALSE
NP92_11_CEREB	NP92_11	cerebellum	CTL	M	63	2	48	Oxford	congestive cardiac failure	0.48908	52.9091	FALSE	FALSE	FALSE	FALSE	TRUE	TRUE
NP94_11_BA41	NP94_11	BA41-42-22	CTL	F	62	1	24	Oxford	endometrial cancer	0.338544	52.2909	FALSE	FALSE	TRUE	TRUE	FALSE	FALSE
NP94_11_BA9	NP94_11	BA9	CTL	F	62	1	24	Oxford	endometrial cancer	0.155701	53.1916	TRUE	TRUE	FALSE	FALSE	FALSE	FALSE
NP99_11_BA41	NP99_11	BA41-42-22	CTL	F	41	1	48	Oxford	rheumatoid arthritis/Bells palsy	0.427673	30.3825	FALSE	FALSE	TRUE	TRUE	FALSE	FALSE
NP99_11_BA9	NP99_11	BA9	CTL	F	41	1	48	Oxford	rheumatoid arthritis/Bells palsy	0.420074	34.2434	TRUE	TRUE	FALSE	FALSE	FALSE	FALSE
NP99_11_CEREB	NP99_11	cerebellum	CTL	F	41	2	48	Oxford	rheumatoid arthritis/Bells palsy	0.490968	37.1635	FALSE	FALSE	FALSE	FALSE	TRUE	TRUE
UMB1376_CEREB	UMB1376	cerebellum	CTL	M	37	1	12	NICHD	Arteriosclerotic cardiovascular disease	0.502199	32.399	FALSE	FALSE	FALSE	FALSE	TRUE	TRUE
UMB1578_BA41	UMB1578	BA41-42-22	CTL	M	53	1	17	NICHD	Arteriosclerotic cardiovascular disease	0.435287	45.0603	FALSE	FALSE	TRUE	TRUE	FALSE	FALSE
UMB1578_BA9	UMB1578	BA9	CTL	M	53	1	17	NICHD	Arteriosclerotic cardiovascular disease	0.432847	40.013	TRUE	TRUE	FALSE	FALSE	FALSE	FALSE
UMB1578_CEREB	UMB1578	cerebellum	CTL	M	53	2	17	NICHD	Arteriosclerotic cardiovascular disease	0.490226	42.3558	FALSE	FALSE	FALSE	FALSE	TRUE	TRUE
UMB4337_BA41	UMB4337	BA41-42-22	CTL	M	8	1	16	NICHD	Motor vehicle accident	0.391458	7.43118	FALSE	FALSE	TRUE	TRUE	FALSE	FALSE
UMB4337_CEREB	UMB4337	cerebellum	CTL	M	8	1	16	NICHD	Motor vehicle accident	0.459328	11.7752	FALSE	FALSE	FALSE	FALSE	TRUE	TRUE
UMB4590_BA9	UMB4590	BA9	CTL	M	20	1	19	NICHD	Cardiac Arrest	0.445232	21.1338	TRUE	TRUE	FALSE	FALSE	FALSE	FALSE
UMB4590_CEREB	UMB4590	cerebellum	CTL	M	20	1	19	NICHD	Cardiac Arrest	0.498182	23.9618	FALSE	FALSE	FALSE	FALSE	TRUE	TRUE
UMB4842_BA41	UMB4842	BA41-42-22	CTL	M	47	2	12	NICHD	Airway obstruction	0.299479	48.1719	FALSE	FALSE	TRUE	TRUE	FALSE	FALSE
UMB4842_BA9	UMB4842	BA9	CTL	M	47	1	12	NICHD	Airway obstruction	0.393665	41.2779	TRUE	TRUE	FALSE	FALSE	FALSE	FALSE
UMB4849_BA41	UMB4849	BA41-42-22	iASD	M	7	2	20	NICHD	Drowning	0.391758	10.1451	FALSE	FALSE	TRUE	FALSE	FALSE	FALSE
UMB4849_BA9	UMB4849	BA9	iASD	M	7	1	20	NICHD	Drowning	0.416577	7.72475	TRUE	FALSE	FALSE	FALSE	FALSE	FALSE
UMB4849_CEREB	UMB4849	cerebellum	iASD	M	7	1	20	NICHD	Drowning	0.480717	11.0573	FALSE	FALSE	FALSE	FALSE	TRUE	FALSE
UMB4999_BA41	UMB4999	BA41-42-22	iASD	M	20	1	14	NICHD	Cardiac Arrhythmia	0.375694	22.2559	FALSE	FALSE	TRUE	FALSE	FALSE	FALSE
UMB4999_BA9	UMB4999	BA9	iASD	M	20	1	14	NICHD	Cardiac Arrhythmia	0.397262	21.1438	TRUE	FALSE	FALSE	FALSE	FALSE	FALSE
UMB4999_CEREB	UMB4999	cerebellum	iASD	M	20	1	14	NICHD	Cardiac Arrhythmia	0.490473	31.7144	FALSE	FALSE	FALSE	FALSE	TRUE	FALSE
UMB5027_BA9	UMB5027	BA9	iASD	M	37	2	26	NICHD	Obstruction Of Bowel Due To Adhesion	0.4164	29.2307	TRUE	FALSE	FALSE	FALSE	FALSE	FALSE
UMB5027_CEREB	UMB5027	cerebellum	iASD	M	37	2	26	NICHD	Obstruction Of Bowel Due To Adhesion	0.461536	36.2338	FALSE	FALSE	FALSE	FALSE	TRUE	FALSE
UMB5079_BA41	UMB5079	BA41-42-22	CTL	M	33	1	16	NICHD	Drowning	0.367172	30.7488	FALSE	FALSE	TRUE	TRUE	FALSE	FALSE
UMB5079_BA9	UMB5079	BA9	CTL	M	33	1	16	NICHD	Drowning	0.373097	28.8485	TRUE	TRUE	FALSE	FALSE	FALSE	FALSE
UMB5079_CEREB	UMB5079	cerebellum	CTL	M	33	1	16	NICHD	Drowning	0.490953	39.4079	FALSE	FALSE	FALSE	FALSE	TRUE	TRUE
UMB5115_BA41	UMB5115	BA41-42-22	iASD	M	46	1	29	NICHD	Complications Of Pseuodmyxoma Peritonei	0.459784	41.974	FALSE	FALSE	TRUE	FALSE	FALSE	FALSE
UMB5115_BA9	UMB5115	BA9	iASD	M	46	1	29	NICHD	Complications Of Pseuodmyxoma Peritonei	0.396373	43.073	TRUE	FALSE	FALSE	FALSE	FALSE	FALSE
UMB5144_CEREB	UMB5144	cerebellum	iASD	M	7	1	3	NICHD	Cancer	0.477814	15.6397	FALSE	FALSE	FALSE	FALSE	TRUE	FALSE
UMB5163_BA41	UMB5163	BA41-42-22	CTL	M	15	1	12	NICHD	Drowning	0.313494	9.28597	FALSE	FALSE	TRUE	TRUE	FALSE	FALSE
UMB5163_CEREB	UMB5163	cerebellum	CTL	M	15	1	12	NICHD	Drowning	0.372758	19.2812	FALSE	FALSE	FALSE	FALSE	TRUE	TRUE
UMB5168_CEREB	UMB5168	cerebellum	CTL	F	16	1	NA	NICHD		0.485554	22.6031	FALSE	FALSE	FALSE	FALSE	TRUE	TRUE
UMB5176_BA41	UMB5176	BA41-42-22	iASD	M	22	1	18	NICHD	-	0.474955	17.8106	FALSE	FALSE	TRUE	FALSE	FALSE	FALSE
UMB5176_CEREB	UMB5176	cerebellum	iASD	M	22	1	18	NICHD	-	0.488245	30.8312	FALSE	FALSE	FALSE	FALSE	TRUE	FALSE
UMB5242_BA41	UMB5242	BA41-42-22	CTL	M	15	1	9	NICHD	Cardiac arrhythmia due to conduction system	0.453281	12.8136	FALSE	FALSE	TRUE	TRUE	FALSE	FALSE
UMB5242_BA9	UMB5242	BA9	CTL	M	15	1	9	NICHD	Cardiac arrhythmia due to conduction system	0.463886	13.4299	TRUE	TRUE	FALSE	FALSE	FALSE	FALSE
UMB5242_CEREB	UMB5242	cerebellum	CTL	M	15	1	9	NICHD	Cardiac arrhythmia due to conduction system	0.502346	21.3093	FALSE	FALSE	FALSE	FALSE	TRUE	TRUE
UMB5278_BA41	UMB5278	BA41-42-22	iASD	F	15	2	13	NICHD	Drowning	0.519492	10.4679	FALSE	FALSE	TRUE	FALSE	FALSE	FALSE
UMB5297_BA41	UMB5297	BA41-42-22	iASD	M	33	1	50	NICHD	Asphyxia	0.450779	25.8808	FALSE	FALSE	TRUE	FALSE	FALSE	FALSE
UMB5297_BA9	UMB5297	BA9	iASD	M	33	1	50	NICHD	Asphyxia	0.43337	22.2211	TRUE	FALSE	FALSE	FALSE	FALSE	FALSE
UMB5302_BA41	UMB5302	BA41-42-22	iASD	M	16	2	20	NICHD	Diabetic Ketoacidosis	0.368507	18.4762	FALSE	FALSE	TRUE	FALSE	FALSE	FALSE
UMB5302_BA9	UMB5302	BA9	iASD	M	16	1	20	NICHD	Diabetic Ketoacidosis	0.335604	19.5009	TRUE	FALSE	FALSE	FALSE	FALSE	FALSE
UMB5302_CEREB	UMB5302	cerebellum	iASD	M	16	1	20	NICHD	Diabetic Ketoacidosis	0.473914	30.0397	FALSE	FALSE	FALSE	FALSE	TRUE	FALSE
UMB5303_BA41	UMB5303	BA41-42-22	iASD	M	67	2	16	NICHD	Cardiac Arrest	0.435634	51.8536	FALSE	FALSE	TRUE	FALSE	FALSE	FALSE
UMB5303_BA9	UMB5303	BA9	iASD	M	67	1	16	NICHD	Cardiac Arrest	0.389617	59.5369	TRUE	FALSE	FALSE	FALSE	FALSE	FALSE
UMB5303_CEREB	UMB5303	cerebellum	iASD	M	67	1	16	NICHD	Cardiac Arrest	0.500362	52.1288	FALSE	FALSE	FALSE	FALSE	TRUE	FALSE
UMB5308_BA41	UMB5308	BA41-42-22	iASD	M	4	1	21	NICHD	Blunt head injury, hit by a car while walking	0.47163	5.89358	FALSE	FALSE	TRUE	FALSE	FALSE	FALSE
UMB5308_BA9	UMB5308	BA9	iASD	M	4	1	21	NICHD	Blunt head injury, hit by a car while walking	0.430744	5.57827	TRUE	FALSE	FALSE	FALSE	FALSE	FALSE
UMB5308_CEREB	UMB5308	cerebellum	iASD	M	4	1	21	NICHD	Blunt head injury, hit by a car while walking	0.432014	9.45173	FALSE	FALSE	FALSE	FALSE	TRUE	FALSE
UMB5340_BA41	UMB5340	BA41-42-22	iASD	M	53	1	NA	NICHD	Unresponsive in bed	0.441483	34.3196	FALSE	FALSE	TRUE	FALSE	FALSE	FALSE
UMB5340_BA9	UMB5340	BA9	iASD	M	53	2	NA	NICHD	Unresponsive in bed	0.421846	46.8433	TRUE	FALSE	FALSE	FALSE	FALSE	FALSE
UMB5342_BA41	UMB5342	BA41-42-22	CTL	M	23	1	14	NICHD	Motorcycle accident	0.35594	24.6383	FALSE	FALSE	TRUE	TRUE	FALSE	FALSE
UMB5342_BA9	UMB5342	BA9	CTL	M	23	1	14	NICHD	Motorcycle accident	0.182951	20.8008	TRUE	TRUE	FALSE	FALSE	FALSE	FALSE
UMB5342_CEREB	UMB5342	cerebellum	CTL	M	23	1	14	NICHD	Motorcycle accident	0.500728	31.6066	FALSE	FALSE	FALSE	FALSE	TRUE	TRUE
x1054_97_BA41	x1054_97	BA41-42-22	CTL	F	59	1	72	Oxford	ovarian cancer	0.417211	46.2649	FALSE	FALSE	TRUE	TRUE	FALSE	FALSE
x1054_97_BA9	x1054_97	BA9	CTL	F	59	1	72	Oxford	ovarian cancer	0.306555	48.6234	TRUE	TRUE	FALSE	FALSE	FALSE	FALSE
x1054_97_CEREB	x1054_97	cerebellum	CTL	F	59	2	72	Oxford	ovarian cancer	0.492859	43.2063	FALSE	FALSE	FALSE	FALSE	TRUE	TRUE
x1085_93_BA41	x1085_93	BA41-42-22	CTL	M	67	1	72	Oxford	adenocarcinoma of right lung	0.305929	56.2954	FALSE	FALSE	TRUE	TRUE	FALSE	FALSE
x1085_93_BA9	x1085_93	BA9	CTL	M	67	1	72	Oxford	adenocarcinoma of right lung	0.304862	57.2042	TRUE	TRUE	FALSE	FALSE	FALSE	FALSE
x1127_93_BA41	x1127_93	BA41-42-22	CTL	M	64	1	24	Oxford	myocardial infarction	0.411737	59.334	FALSE	FALSE	TRUE	TRUE	FALSE	FALSE
x1127_93_BA9	x1127_93	BA9	CTL	M	64	1	24	Oxford	myocardial infarction	0.219555	54.9947	TRUE	TRUE	FALSE	FALSE	FALSE	FALSE
x1127_93_CEREB	x1127_93	cerebellum	CTL	M	64	2	24	Oxford	myocardial infarction	0.514096	48.6915	FALSE	FALSE	FALSE	FALSE	TRUE	TRUE
x1148_98_BA41	x1148_98	BA41-42-22	CTL	M	70	1	48	Oxford	bronchopneumonia	0.227099	53.4528	FALSE	FALSE	TRUE	TRUE	FALSE	FALSE
x1148_98_BA9	x1148_98	BA9	CTL	M	70	1	48	Oxford	bronchopneumonia	0.357185	57.5879	TRUE	TRUE	FALSE	FALSE	FALSE	FALSE
x1148_98_CEREB	x1148_98	cerebellum	CTL	M	70	2	48	Oxford	bronchopneumonia	0.487303	52.4697	FALSE	FALSE	FALSE	FALSE	TRUE	TRUE
x1340_94_BA41	x1340_94	BA41-42-22	CTL	M	69	1	24	Oxford	sudden artrial fibrillation/fatal collapse	0.325942	55.1629	FALSE	FALSE	TRUE	TRUE	FALSE	FALSE
x1340_94_BA9	x1340_94	BA9	CTL	M	69	1	24	Oxford	sudden artrial fibrillation/fatal collapse	0.437819	52.0814	TRUE	TRUE	FALSE	FALSE	FALSE	FALSE

## Sheet: Supp Table 2
Probe	Genomic location (hg19)	Illumina gene annotation	GREAT annotation	Relation to UCSC CpG Island	DNA methylation difference (iASD-CTL (%))	P-value
cg08277486	chr17:20770315	CCDC144NL	USP22 (+176036), CDRT15L2 (+287279)		4.03364	1.10951e-06
cg12895370	chr12:6755816	ACRBP	ACRBP (+763)	N_Shore	-2.44479	2.46991e-06
cg13949816	chr20:40251776	-	CHD6 (-4644)	S_Shelf	-2.90274	6.6858e-06
cg06035708	chr16:6073509	A2BP1	ALG1 (+951700)	S_Shelf	-5.0195	6.83654e-06
cg23325948	chr5:169011174	CCDC99	CCDC99 (+537)	Island	1.243	7.0419e-06
cg21653105	chr8:134075028	TG;SLA	SLA (-2426)		-1.94408	1.13257e-05
cg23058613	chr11:62414236	GANAB	GANAB (-133)	Island	0.936402	1.33913e-05
cg27495643	chr7:611397	PRKAR1B	HEATR2 (-154940), PDGFA (-51917)	Island	1.1904	1.46408e-05
cg08497367	chr11:36615033	C11orf74;RAG2	RAG2 (+4795), RAG1 (+25471)		-2.2724	1.63447e-05
cg19220607	chr19:36365307	APLP1	APLP1 (+5907), NFKBID (+26244)	N_Shore	-1.88915	1.64e-05
cg10476585	chr13:94499653	GPC6	GPC6 (+620576), DCT (+632282)		-4.18118	1.89598e-05
cg17947992	chr6:2510180	-	GMDS (-264313), MYLK4 (+240973)		-1.77162	1.9533e-05
cg18660064	chr1:23504632	-	LUZP1 (-9116), HTR1D (+16589)	Island	1.76009	1.99499e-05
cg19628333	chr12:56914766	RBMS2	RBMS2 (-842)		-3.65222	2.05861e-05
cg14285150	chr17:46659019	-	HOXB4 (-3277)	Island	3.76724	2.12708e-05
cg09987408	chr9:139311141	PMPCA	PMPCA (+6026), INPP5E (+23114)	N_Shore	-3.6179	2.16099e-05
cg08271366	chr16:82816457	CDH13	CDH13 (+156059)		-4.08686	2.20668e-05
cg06211346	chr17:62971911	FLJ32065	LRRC37A3 (-56924), GNA13 (+81008)	Island	1.09206	2.20695e-05
cg03256198	chr1:230283231	GALNT2	GALNT2 (+80276), PGBD5 (+230159)		-3.00698	2.4478e-05
cg12994003	chr1:225616475	LBR	LBR (-661)	Island	2.3568	2.57406e-05
cg12845895	chr18:77676008	PQLC1	PQLC1 (+35644), KCNG2 (+52341)	Island	4.12706	2.85201e-05
cg23402097	chr14:104640581	KIF26A	C14orf180 (-405474), KIF26A (+35522)	Island	3.14824	3.17457e-05
cg00419012	chr12:132899234	GALNT9	GALNT9 (+6670), NOC4L (+270242)	N_Shore	2.68799	3.25209e-05
cg01845764	chr11:127112911	-	KIRREL3 (-242146)		-3.8497	3.29273e-05
cg26831415	chr8:16885270	EFHA2	EFHA2 (+524)	Island	1.65824	3.31876e-05
cg18182039	chr12:93165808	PLEKHG7	PLEKHG7 (+35544), EEA1 (+157298)		-4.90355	3.48786e-05
cg21082879	chr11:63607728	MARK2	MARK2 (+1329), RCOR2 (+76587)	S_Shore	2.15436	3.6974e-05
cg17024919	chr3:21792248	ZNF385D	ZNF385D (+567)		2.87554	3.87419e-05
cg10512745	chr1:50884480	DMRTA2	DMRTA2 (+4638), ELAVL4 (+309887)	Island	-6.9109	3.98323e-05
cg04766005	chr10:133879763	-	BNIP3 (-84329), JAKMIP3 (-38549)	S_Shore	4.37172	4.13316e-05
cg03174013	chr5:176882548	PRR7	PRR7 (+7223), DBN1 (+18145)	Island	1.25465	4.56515e-05

## Sheet: Supp Table 3
Probe	Genomic location (hg19)	Illumina gene annotation	GREAT annotation	Relation to UCSC CpG Island	DNA methylation difference (iASD-CTL (%))	P-value
cg08374799	chr12:53601050	ITGB7	ITGB7 (-51)		-4.25749	4.45574e-07
cg21915935	chr1:151432024	POGZ	POGZ (-84)	Island	0.942766	8.98917e-07
cg22655582	chrX:149822475	MTM1	MTMR1 (-39393), MTM1 (+85429)		-2.87155	9.65889e-07
cg16609181	chr19:1083007	HMHA1	POLR2E (+12383), HMHA1 (+15834)	Island	-2.75421	1.63541e-06
cg17154187	chr17:18163844	SMCR7	FLII (-1790), SMCR7 (-579)	Island	0.468977	2.13869e-06
cg07497645	chr16:5083353	NAGPA	NAGPA (+588)	Island	-0.818985	4.43987e-06
cg24318076	chr17:18091662	ALKBH5	LLGL1 (-37273), ALKBH5 (+4796)	S_Shelf	3.22053	5.9656e-06
cg01905377	chrX:49122718	FOXP3	PPP1R3F (-3587), FOXP3 (-1431)	N_Shelf	-2.41536	6.9309e-06
cg17245829	chr6:43597250	MAD2L1BP;GTPBP2	GTPBP2 (-315)	Island	1.07341	7.1522e-06
cg08561442	chr16:49891857	-	TMEM188 (-167331), ZNF423 (-30940)	Island	-1.12402	8.53714e-06
cg03553308	chr6:30069250	-	RNF39 (-25623), TRIM31 (+11616)	N_Shore	3.07198	1.0119e-05
cg11487187	chr11:64124778	CCDC88B	RPS6KA4 (-1846)	N_Shore	-2.97296	1.25978e-05
cg21091119	chr6:18265099	DEK	DEK (-301)	Island	0.686478	1.26648e-05
cg08940378	chr2:38418343	-	CYP1B1 (-115021), ATL2 (+186088)		-2.04387	1.30585e-05
cg03176411	chr6:26026751	-	HIST1H4B (+728)	N_Shore	0.909058	1.33154e-05
cg26284098	chr10:134777785	-	GPR123 (-106647), TTC40 (-21697)	N_Shore	-1.91849	1.3447e-05
cg00510111	chr2:197458521	HECW2	HECW2 (-1187)	Island	2.69318	1.77149e-05
cg21205663	chr3:31269011	-	GADL1 (-332859), STT3B (-305479)		-3.25507	1.79747e-05
cg14443606	chr9:40536407	-	FAM75A3 (-163883), FAM75A2 (+651433)		-4.0414	2.34767e-05
cg09451373	chr3:53164576	RFT1	RFT1 (-107)	Island	0.952197	2.3765e-05
cg03523360	chrX:79279581	TBX22	TBX22 (+1840), BRWD3 (+785651)		-4.19465	2.58979e-05
cg23945333	chr6:33134078	COL11A2	COL11A2 (+26166), HLA-DPB1 (+90376)		-2.23004	2.62401e-05
cg22984198	chr19:3008744	TLE2	TLE2 (+20420), TLE6 (+31209)	S_Shelf	-1.5249	2.64036e-05
cg18509435	chr18:59157879	CDH20	CDH20 (+245)		-2.0788	2.76087e-05
cg22828804	chr20:3140466	UBOX5;FASTKD5	FASTKD5 (+73), UBOX5 (+73)	Island	0.917374	2.77432e-05
cg14392966	chr11:125773125	DDX25;PUS3	DDX25 (-1146), PUS3 (-10)	N_Shore	0.90956	2.84528e-05
cg14988347	chr11:64546383	SF1	SF1 (-446)	Island	1.01375	2.90812e-05
cg18854169	chr10:48389020	RBP3	RBP3 (+1970), ZNF488 (+33932)	Island	-2.89414	3.00308e-05
cg03386536	chr1:23861906	-	E2F2 (-4195)	S_Shelf	-1.64764	3.03611e-05
cg06346857	chr1:21877579	ALPL	ALPL (+41722), RAP1GAP (+100768)		-1.65108	3.07749e-05
cg01567771	chr14:22191382	-	TCRA (-102280), OR4E2 (+58086)		-4.26717	3.10083e-05
cg04957177	chr14:21060292	RNASE12	RNASE11 (-1876), RNASE12 (-1311)		-2.98959	3.18722e-05
cg14212266	chr15:68346341	PIAS1	PIAS1 (-230)	Island	1.07718	3.21653e-05
cg03323614	chr3:124732817	HEG1	MUC13 (-79223), HEG1 (+41984)		-2.61946	3.27415e-05
cg17216092	chr7:141536997	PRSS37	PRSS37 (+4223), TAS2R5 (+46981)		-4.98537	3.48528e-05
cg06501835	chr1:36589944	-	COL8A2 (-24095), TRAPPC3 (+25122)	N_Shore	-3.52154	3.67331e-05
cg23427998	chr5:54522784	-	IDAS (+358)	Island	0.574368	3.69874e-05
cg10107304	chr10:104503664	C10orf26	C10orf26 (-62)		3.75345	3.71027e-05
cg11368438	chr3:142751654	SR140	CHST2 (-86963), U2SURP (+31283)		-2.42204	3.88267e-05
cg24550676	chr5:140053903	DND1;HARS	DND1 (-733)	S_Shore	-2.27365	3.90442e-05
cg06846833	chr2:149893768	LYPD6B	LYPD6B (-1212)	N_Shore	-1.9161	3.96463e-05
cg27493885	chr12:95467123	NR2C1	NR2C1 (+280)	Island	0.451277	3.99951e-05
cg02049629	chr6:28662065	-	SCAND3 (-106954), TRIM27 (+229702)		1.52576	4.01381e-05
cg09085842	chr6:31782961	HSPA1A;HSPA1L	HSPA1A (-329), HSPA1L (-127)	Island	1.158	4.16453e-05
cg03994274	chr8:102570454	GRHL2	GRHL2 (+65787), NCALD (+566107)		-1.24312	4.27584e-05
cg15397087	chr1:152164017	-	RPTN (-32314), HRNR (+32651)	S_Shelf	-2.38334	4.28778e-05
cg06850159	chr10:84157607	NRG3	NRG3 (+522538)		2.92114	4.32454e-05
cg22812413	chr15:81391742	-	IL16 (-125897), MESDC2 (-109538)		-3.152	4.53283e-05
cg08605773	chr17:80832328	TBCD	ZNF750 (-34398), B3GNTL1 (+177357)	S_Shelf	-2.66203	4.80615e-05
cg25503169	chr4:26240502	-	RBPJ (-81926), C4orf52 (+324689)		2.97322	4.81119e-05
cg04022112	chr6:33146323	COL11A2	COL11A2 (+13921), HLA-DPB1 (+102621)		-1.64159	4.88502e-05
cg00320765	chr14:69264333	C14orf181	ZFP36L1 (-1374)	S_Shore	-2.64393	4.94999e-05

## Sheet: Supp Table 4
Probe	Genomic location (hg19)	Illumina gene annotation	GREAT annotation	Relation to UCSC CpG Island	DNA methylation difference (iASD-CTL (%))	P-value
cg01012394	chr1:28416212	EYA3	EYA3 (-1065)	S_Shore	2.62018	1.00655e-06
cg20800509	chr8:104513083	RIMS2	RIMS2 (+108)	Island	-0.881913	2.94486e-05

## Sheet: Supp Table 5
					Cross-Cortex		FC		TC
Probe	Genomic position (hg19)	Illumina gene annotation	GREAT annotation	Relation to UCSC CpG island	Coefficient	P-value	DNA methylation difference (iASD-CTL (%))	P-value	DNA methylation difference (iASD-CTL (%))	P-value
cg14392966	chr11:125773125	DDX25;PUS3	DDX25 (-1146), PUS3 (-10)	N_Shore	1.0151	1.76812e-08	0.977647	0.00020236	0.90956	2.84528e-05
cg12994003	chr1:225616475	LBR	LBR (-661)	Island	1.85113	5.76741e-07	2.3568	2.57406e-05	1.23885	0.00497019
cg17868924	chr15:45490946	SHF	SHF (+2426), DUOX1 (+68755)	Island	0.981121	1.48786e-06	0.745853	0.00318798	0.850545	0.000975298
cg17514701	chr12:71314752	PTPRR	PTPRR (-169)		2.81465	2.27613e-06	2.08472	0.00698368	2.98089	0.000140226
cg05799256	chr20:10655288	JAG1	JAG1 (-595)	Island	1.18911	2.54117e-06	0.909304	0.00588784	1.2971	7.01696e-05
cg06465160	chr1:25071620	CLIC4	CLIC4 (-139)	Island	1.06505	2.7659e-06	0.65419	0.0354221	0.853917	0.00142273
cg20529787	chr6:5144078	LYRM4	RPP40 (-139808), LYRM4 (+117093)		1.95471	2.89291e-06	2.32049	9.35144e-05	1.4005	0.00844785
cg26831415	chr8:16885270	EFHA2	EFHA2 (+524)	Island	1.34427	3.17032e-06	1.65824	3.31876e-05	0.885894	0.0197601
cg07338119	chr7:157211683	-	DNAJB6 (+81974)	Island	7.22911	3.45182e-06	5.65212	0.00136742	6.80025	0.000327196
cg20652889	chr22:39151458	UNC84B	SUN2 (+565)	Island	1.11501	3.51189e-06	0.905459	0.00331015	1.0735	0.00204812
cg11147886	chr16:69598170	NFAT5	NFAT5 (-1698)	N_Shore	-3.34685	3.57788e-06	-3.22122	0.000915861	-2.75466	0.00263099
cg02319149	chr13:99336246	SLC15A1	STK24 (-106851), SLC15A1 (+68682)		-1.29991	3.63653e-06	-1.08428	0.00853451	-0.987506	0.00882817
cg13917964	chr7:30635712	GARS	GARS (+1532), CRHR2 (+104006)	S_Shore	2.16342	3.77652e-06	2.60074	7.36591e-05	1.11949	0.0922354
cg10476585	chr13:94499653	GPC6	GPC6 (+620576), DCT (+632282)		-3.69934	3.79339e-06	-4.18118	1.89598e-05	-3.03177	0.00518651
cg18499083	chr14:91637035	C14orf159	C14orf159 (+56057), GPR68 (+73816)		2.39278	3.89044e-06	2.19935	0.00180388	2.23484	0.000429691
cg23352492	chr17:80823397	TBCD	ZNF750 (-25467), B3GNTL1 (+186288)		2.45114	4.01427e-06	1.89961	0.00385556	2.76286	0.000194975
cg09113483	chr1:61517807	-	C1orf87 (-978366), NFIA (-29726)	N_Shore	-4.73143	4.15781e-06	-2.75521	0.0605807	-4.75503	8.19464e-05
cg14443606	chr9:40536407	-	FAM75A3 (-163883), FAM75A2 (+651433)		-3.62912	4.66802e-06	-2.8862	0.0120244	-4.0414	2.34767e-05
cg24318076	chr17:18091662	ALKBH5	LLGL1 (-37273), ALKBH5 (+4796)	S_Shelf	2.59439	4.73729e-06	2.01234	0.00797177	3.22053	5.9656e-06
cg10667810	chr19:36704922	ZNF565;ZNF146	ZNF146 (-581), ZNF565 (+643)	N_Shore	2.19741	4.84429e-06	2.15877	0.00107979	1.70326	0.00301005
cg11498602	chrX:69509542	KIF4A;PDZD11	KIF4A (-336), PDZD11 (+255)	N_Shore	2.70497	5.49855e-06	2.58678	0.00164193	2.55495	8.16899e-05
cg26809497	chr8:69244152	-	C8orf34 (+1196)	S_Shore	1.24694	5.63323e-06	0.9466	0.0168787	1.07546	0.000782115
cg26945978	chr12:109214864	SSH1	CORO1C (-89570), SSH1 (+36494)		-3.43767	5.70101e-06	-3.29486	0.000831072	-3.42381	0.000850567
cg14839440	chr15:43213257	TTBK2	TTBK2 (-251)	Island	1.53654	6.23217e-06	1.49868	0.0012776	1.22674	0.00679625
cg21915935	chr1:151432024	POGZ	POGZ (-84)	Island	0.645232	6.5396e-06	0.598853	0.0264841	0.942766	8.98917e-07
cg17536465	chr5:126707043	MEGF10	PRRC1 (-146265), MEGF10 (+80588)		2.9841	6.56447e-06	1.66652	0.0611231	2.7354	0.000255634
cg01567771	chr14:22191382	-	TCRA (-102280), OR4E2 (+58086)		-3.85815	6.78763e-06	-1.96141	0.0642166	-4.26717	3.10083e-05
cg07258838	chr6:116867864	FAM26D;BET3L	BET3L (-1092)		-3.23194	6.82207e-06	-2.84846	0.00634823	-2.97583	0.00123768
cg15766494	chr3:128879339	ISY1	ISY1-RAB43 (+733)	N_Shore	2.13444	7.05036e-06	2.39341	0.000495214	1.92825	0.00054912
cg08032665	chr1:156642838	NES	NES (+4350), BCAN (+31099)	N_Shelf	-2.20056	7.11875e-06	-2.04627	0.000439581	-1.59725	0.0115552
cg13888983	chr9:132981932	FREQ	AK074396 (-323736), NCS1 (+47076)		-1.63124	7.87051e-06	-1.3224	0.00871855	-1.49896	0.00224809
cg14407494	chr6:40555140	LRFN2	LRFN2 (-15)	Island	1.88153	7.9574e-06	1.95008	0.000690057	1.7778	0.00169122
cg01172082	chr14:104645732	KIF26A	C14orf180 (-400323), KIF26A (+40673)	Island	-1.76545	9.07498e-06	-1.86597	0.00118945	-1.8065	0.000186847
cg24431349	chr17:18218572	TOP3A;SMCR8	TOP3A (-252)	Island	0.747469	1.00093e-05	0.826535	0.000349028	0.758272	0.00545128
cg21027264	chr3:78693312	ROBO1	NONE		-3.16732	1.03935e-05	-2.35007	0.010728	-3.30502	0.000136879
cg07974622	chr1:113051171	WNT2B	WNT2B (-198)	Island	1.34328	1.07561e-05	0.936015	0.0242225	1.43994	7.19055e-05
cg20344820	chrX:114058123	HTR2C;MIR448	IL13RA2 (+194083), HTR2C (+239573)		-2.61703	1.12338e-05	-1.6886	0.114165	-2.35308	0.00304813
cg25952423	chr2:48542335	FOXN2	FOXN2 (+541)	Island	1.18042	1.18697e-05	0.908587	0.015459	1.34693	0.00151342
cg13666174	chr6:22585274	-	PRL (-282193)		-5.35692	1.21598e-05	-4.90569	0.00202694	-4.56791	0.000936921
cg04919944	chr15:28520031	HERC2	OCA2 (-175574), HERC2 (+47263)		-1.01517	1.22837e-05	-0.694723	0.0379437	-0.837259	0.00350315
cg23079522	chr3:160569628	PPM1L	PPM1L (+95633), B3GALNT1 (+253054)		-3.25057	1.23805e-05	-3.02494	0.00484033	-2.51831	0.00233425
cg11982958	chr11:126869564	KIRREL3	KIRREL3 (+1201), ST3GAL4 (+644025)	N_Shore	2.57204	1.29426e-05	1.78586	0.053452	2.42025	0.000626947
cg24253904	chr1:201644923	NAV1	IPO9 (-153364), NAV1 (+27474)		-3.40816	1.32923e-05	-3.38794	0.00022101	-2.97704	0.00644428
cg05600421	chr11:30597981	MPPED2	MPPED2 (+4059), C11orf46 (+253333)		-2.401	1.48611e-05	-3.13955	8.06847e-05	-1.12451	0.125362
cg26922483	chr15:97322838	-	NR2F2 (+448728)		-2.23903	1.52385e-05	-1.5995	0.0194756	-1.759	0.0082195
cg10838744	chr4:7652252	SORCS2	PSAPL1 (-215553), AFAP1 (+289400)		-2.23085	1.55307e-05	-2.27745	0.00364518	-1.46954	0.0122932
cg01725759	chr8:127916305	-	POU5F1B (-511551), FAM84B (-345595)		-1.97026	1.60497e-05	-1.91592	0.00198584	-2.08205	0.000876238
cg26095546	chr13:39610587	C13orf23	NHLRC3 (-1867)	N_Shore	3.07712	1.61229e-05	3.18622	0.00195881	2.68644	0.000878621
cg13599613	chr9:130524902	SH2D3C	TOR2A (-27275), SH2D3C (+16145)		-3.24086	1.65091e-05	-3.68107	0.00046626	-2.21513	0.0121746
cg26400954	chr13:76291075	LMO7	LMO7 (+80617)		-4.06159	1.66653e-05	-3.41795	0.00404067	-4.31948	0.00014701
cg00685723	chr2:219745246	WNT10A	WNT10A (-8)	Island	0.993261	1.68096e-05	0.801259	0.0130501	0.834551	0.0141841
cg05424678	chr7:105910233	NAMPT	SYPL1 (-157177), NAMPT (+15404)		-3.13957	1.69409e-05	-2.36143	0.00935324	-2.82654	0.00654641
cg19099213	chr2:234958715	SPP2	SPP2 (-630)		-1.43748	1.73256e-05	-1.3298	0.00582304	-1.04178	0.0275599
cg12242579	chr13:24025497	-	TNFRSF19 (-128001), SACS (-17657)		-1.80754	1.75177e-05	-1.7251	0.00505604	-1.64689	0.00127921
cg15371234	chr14:65380926	CHURC1	CHURC1-FNTB (-152)	N_Shore	2.68778	1.78386e-05	3.11029	0.000138511	1.91248	0.0025658
cg22227306	chr1:228468624	OBSCN	OBSCN (+72764), TRIM11 (+125892)	S_Shore	-1.66885	1.83462e-05	-1.6098	0.00667406	-1.40373	0.00231323
cg13440206	chr9:133736192	ABL1	ABL1 (+25362), QRFP (+33032)	N_Shore	3.9266	1.91625e-05	3.80292	0.00424094	2.80239	0.0135939
cg01284881	chr12:8123543	-	FOXJ2 (-61815), SLC2A3 (-34652)	Island	0.752421	1.92585e-05	0.648137	0.00657934	0.681623	0.00922976
cg06752340	chr21:34144556	C21orf49;C21orf66	GCFC1 (-388)	S_Shore	1.31766	1.94991e-05	0.918028	0.0183594	1.06476	0.000115347
cg09283396	chr2:62423333	B3GNT2	B3GNT2 (+72)	Island	1.2141	1.99251e-05	1.17617	0.000679638	1.11251	0.00185225
cg19445684	chr5:142077529	FGF1	ARHGAP26 (-72762), FGF1 (-11877)		3.62391	2.05398e-05	3.19473	0.00229951	3.00031	0.00275446
cg24868359	chr21:31312535	GRIK1	GRIK1 (-254)	S_Shore	2.01658	2.05546e-05	2.12884	0.000809862	1.2106	0.0683876
cg12206359	chr13:36430134	MIR548F5;DCLK1	MAB21L1 (+85247), NBEA (+913711)		-3.11299	2.09281e-05	-2.93195	0.00445842	-2.41575	0.0165145
cg02117102	chr1:22210229	HSPG2	HSPG2 (+53520), LDLRAD2 (+71472)	N_Shore	-1.96079	2.10976e-05	-2.26789	0.00075579	-1.20972	0.0170203
cg17709884	chr4:100872167	H2AFZ;LOC256880	DNAJB14 (-4289), H2AFZ (-656)	S_Shore	1.74638	2.15961e-05	1.58225	0.0028408	1.74759	0.001418
cg08414965	chr4:72900088	NPFFR2	NPFFR2 (+2568), ADAMTS3 (+534427)	S_Shelf	-3.0279	2.16614e-05	-3.64582	0.000176873	-2.0704	0.0182004
cg16673052	chr13:54883769	-	NONE		-3.05115	2.19386e-05	-3.01262	0.00245399	-2.95417	0.00182876
cg10419590	chr14:53344150	FERMT2	GNPNAT1 (-85765), FERMT2 (+73664)		-2.54074	2.22768e-05	-2.83732	0.000357241	-2.31809	0.00175333
cg19619003	chr1:41846758	-	SCMH1 (-138944), EDN2 (+103585)	N_Shore	3.08856	2.29777e-05	1.67799	0.0654883	2.66337	0.00115291
cg22693055	chr6:107897986	SOBP	SOBP (+86670), SCML4 (+247534)		-1.89136	2.30235e-05	-1.29516	0.0421731	-1.3712	0.0275059
cg17477990	chr1:144937317	PDE4DIP	PPIAL4A (-573072), PDE4DIP (+57715)		-3.18951	2.3117e-05	-2.65446	0.00119737	-3.50346	0.00224388
cg11698465	chr1:15943714	DDI2	DDI2 (-238)	N_Shore	1.28464	2.34253e-05	1.42864	0.0010303	0.84094	0.00752547
cg00936342	chrX:100306566	TRMT2B	TRMT2B (+538)	N_Shore	1.56709	2.34479e-05	1.80777	0.000636229	1.40395	0.00431204
cg07668267	chr10:14216014	FRMD4A	FRMD4A (+156851), PRPF18 (+587076)		2.02561	2.35915e-05	2.52429	0.000229946	1.41002	0.00840792
cg06614318	chr6:26533161	-	HMGN4 (-5410), BTN1A1 (+31704)		2.49177	2.3708e-05	2.29474	0.00367833	1.88773	0.00235219
cg01532218	chr6:30524746	PRR3;GNL1	PRR3 (+261), GNL1 (+624)	Island	1.34322	2.38762e-05	1.27423	0.00546909	0.835285	0.0256728
cg23295683	chr14:81998796	SEL1L	STON2 (-133873), SEL1L (+1408)	N_Shore	-4.5754	2.42542e-05	-3.57254	0.0147541	-4.4528	0.00507787
cg11443787	chr10:21822403	MLLT10	MLLT10 (-1170)	N_Shore	1.0323	2.42775e-05	0.921131	0.00584412	0.663982	0.0237951
cg18148659	chr15:65953468	DENND4A	SLC24A1 (+39199), DENND4A (+131162)		-3.25535	2.49496e-05	-2.942	0.00187781	-2.75464	0.00316105
cg03442540	chr1:222885799	AIDA;C1orf58	BROX (-106), AIDA (+64)	Island	0.968812	2.51388e-05	1.0164	0.000970339	0.55146	0.0570498
cg20601919	chr2:219646831	CYP27A1	CYP27A1 (+360)	Island	-3.03303	2.53177e-05	-3.52143	0.000258804	-2.27882	0.0145582
cg23863881	chr19:17622413	PGLS	PGLS (-18)	Island	1.32236	2.57877e-05	1.36357	0.00258542	0.916194	0.0278371
cg05741611	chr18:51884982	C18orf54	STARD6 (-4040), C18orf54 (-1914)	Island	2.18294	2.60763e-05	1.72969	0.0192067	2.1865	0.000871886
cg00560574	chr5:96038303	CAST	CAST (+40397), ERAP1 (+105588)	Island	1.02466	2.61447e-05	0.585872	0.0425901	0.995995	0.00742407
cg15288197	chr6:86000337	-	TBX18 (-526439), NT5E (-158964)		-2.16191	2.6245e-05	-2.06688	0.00438201	-1.28498	0.0709671
cg02501827	chr11:11862879	USP47	USP47 (-90)	N_Shore	2.2749	2.64671e-05	2.13685	0.00458761	1.4822	0.00387702
cg22365132	chr6:5205542	LYRM4	RPP40 (-201272), LYRM4 (+55629)		2.92236	2.70187e-05	3.22824	0.00037154	3.06532	0.00250214
cg20107506	chr4:100874826	-	H2AFZ (-3315)	S_Shelf	-2.17107	2.74913e-05	-2.18106	0.00109741	-2.07565	0.00227532
cg16678835	chrX:102632131	NGFRAP1	NGFRAP1 (+23)	S_Shore	1.36933	2.75098e-05	1.82277	0.00037453	1.18984	0.0324508
cg00910338	chr14:101423117	SNORD114-6	DIO3 (-604570), RTL1 (-71934)		-4.43433	2.78328e-05	-4.36866	0.00139056	-4.58765	0.00412584
cg26355796	chr8:1960431	-	MYOM2 (-32726), ARHGEF10 (+188283)	S_Shelf	3.76584	2.82947e-05	3.87237	0.00107819	2.76529	0.0164485
cg07730907	chr15:83735865	BTBD1	BTBD1 (+240)	Island	0.983372	2.84255e-05	1.24992	0.000214963	0.71542	0.0210427
cg05075708	chr6:32940440	BRD2	BRD2 (-420)	Island	1.42137	2.88699e-05	1.31243	0.0014055	1.30758	0.00575904
cg04655520	chr7:134576239	CALD1	AGBL3 (-95019), CALD1 (+112076)		1.06324	2.94367e-05	0.94634	0.013566	0.679562	0.0181901
cg07869048	chr10:44186131	-	ZNF32 (-41806), HNRNPA3P1 (+99733)	Island	1.80122	2.95211e-05	1.72805	0.00530153	1.84572	0.00179087
cg13221074	chr11:64051814	GPR137;BAD	GPR137 (+4), BAD (+361)	N_Shore	1.52571	2.97905e-05	1.04165	0.033317	1.62551	0.0148248
cg14577707	chr4:184797463	-	STOX2 (-29045), TRAPPC11 (+217044)		2.83956	2.99069e-05	3.12587	0.000203629	1.93251	0.013187
cg03619472	chr16:56486263	OGFOD1;NUDT21	NUDT21 (-1003), OGFOD1 (+840)	S_Shore	1.71588	3.06913e-05	1.98932	0.001875	0.80203	0.119359
cg26341805	chr11:130184822	ZBTB44	ZBTB44 (-216)	S_Shore	0.88961	3.0998e-05	0.68959	0.0183983	0.676883	0.0230836
cg21837207	chr1:119869897	-	WARS2 (-186603), HAO2 (-41504)	N_Shore	1.16441	3.13263e-05	0.765002	0.0329396	0.978532	0.0215577
cg03060555	chr3:141131189	ZBTB38	RASA2 (-74736), ZBTB38 (+88135)		2.50036	3.14338e-05	1.60303	0.0636206	2.54408	0.00103486
cg13865940	chr14:104182836	ZFYVE21;XRCC3	XRCC3 (-1014), ZFYVE21 (+756)	Island	1.33045	3.20424e-05	1.59637	0.000431577	1.21116	0.00598631
cg12902405	chr1:2332160	RER1	RER1 (+8947), PEX10 (+11849)	N_Shore	-2.62665	3.20718e-05	-2.68585	0.00162478	-2.21607	0.00830294
cg16492833	chr6:33679775	C6orf125	C6orf125 (-272)	S_Shore	2.14495	3.23637e-05	1.33203	0.032149	1.5713	0.0115371
cg23153730	chr2:73612707	ALMS1	ALMS1 (-178)	Island	1.53499	3.24352e-05	1.26844	0.0246285	1.07553	0.0168277
cg19527157	chr3:193723612	-	HES1 (-130318), OPA1 (+412680)	S_Shelf	-2.31562	3.2857e-05	-1.68398	0.0194358	-2.79653	0.000434866
cg03653504	chr3:67019880	-	LRIG1 (-469036), SUCLG2 (+685157)		-2.38433	3.31405e-05	-2.34727	0.00252967	-1.51035	0.0439969
cg04926384	chr6:55716244	BMP5	HMGCLL1 (-272233), BMP5 (+24130)		-1.39494	3.36656e-05	-0.689379	0.159103	-1.51769	0.000560095
cg00950381	chr17:74272364	QRICH2	RNF157 (-35975), PRPSAP1 (+77865)		-2.05364	3.37633e-05	-1.82974	0.0041515	-1.97396	0.000559356
cg11695030	chr19:34919128	UBA2	UBA2 (-139)	Island	1.03313	3.41686e-05	0.906029	0.00328058	0.79439	0.0223081
cg03080985	chr6:80340683	SH3BGRL2	SH3BGRL2 (-316)	N_Shore	1.48087	3.48741e-05	1.32162	0.00548929	1.25606	0.0106687
cg10140583	chr8:143868110	LY6D	LY6D (-103)		-3.01095	3.51712e-05	-1.93205	0.0356058	-2.39066	0.00499874
cg12210040	chr12:16759391	LMO3	LMO3 (-488)		2.39373	3.52342e-05	1.95675	0.0164147	1.81353	0.0103973
cg09157127	chr2:69201416	GKN1	GKN1 (-288)		-2.57006	3.52438e-05	-1.74748	0.0377342	-2.99887	0.000980575
cg03706086	chr8:71381216	-	NCOA2 (-65197), TRAM1 (+139477)		-2.5271	3.52961e-05	-2.38396	0.00448883	-2.49361	0.00248413
cg09086416	chr6:50428999	-	DEFB112 (-412636), TFAP2D (-252257)		-2.65446	3.55542e-05	-2.45626	0.00222556	-2.10218	0.0173213
cg03354810	chr12:33528782	SYT10	PKP2 (-479003), SYT10 (+63971)		-3.99057	3.60183e-05	-4.30564	0.00191257	-3.60475	0.00506801
cg00004818	chr4:178364146	AGA	AGA (-490)	S_Shore	2.83911	3.63649e-05	3.20447	0.00175807	2.20992	0.0160571
cg20812722	chr1:25525951	-	RUNX3 (-269182), SYF2 (+33061)		-2.50936	3.67697e-05	-1.47726	0.040383	-2.27128	0.00105033
cg20184405	chr17:73780661	UNK	H3F3B (-4802), UNK (-147)	N_Shore	0.919141	3.8042e-05	1.05121	0.000811307	0.519128	0.053899
cg05223604	chr5:87979871	LOC645323	TMEM161B (-415207), MEF2C (+220050)	N_Shore	1.59587	3.82306e-05	1.32029	0.0149452	1.45671	0.0029361
cg11369993	chrX:37545418	XK	XK (+286)	Island	2.02344	3.83221e-05	1.86212	0.00489871	1.22036	0.0355754
cg16721582	chr8:133688101	LRRC6	LRRC6 (-289)	S_Shore	1.25007	3.84599e-05	1.39158	0.000205483	1.07671	0.00584374
cg26129200	chrX:101186235	ZMAT1	ZMAT1 (+803)	N_Shore	1.72303	3.86124e-05	1.40184	0.00909162	1.49174	0.00763205
cg13116061	chr8:81926267	PAG1	ZNF704 (-139252), PAG1 (+98035)		-3.82531	3.87464e-05	-3.69285	0.00313273	-3.02322	0.0112177
cg02583620	chr11:15098608	CALCB	INSC (-35361), CALCB (+3463)	S_Shelf	-2.55971	3.88127e-05	-1.69728	0.0526087	-2.9577	0.000469074
cg19406706	chr12:90907421	-	ATP2B1 (-857578), EPYC (+491381)		-2.74541	3.88809e-05	-2.99607	0.00225835	-2.32577	0.0158004
cg05513583	chr10:3829456	-	KLF6 (-1984)	S_Shore	-2.14667	3.89212e-05	-2.33598	0.00281396	-2.06406	0.00185705
cg20808234	chr6:19692082	-	ID4 (-145534)	Island	1.23432	3.95589e-05	1.0431	0.00802238	1.09708	0.00905863
cg15403283	chr14:65233334	SPTB	PLEKHG3 (+39024), SPTB (+56528)		2.74443	3.96063e-05	2.08411	0.0123433	2.06144	0.0159799
cg20451566	chr12:54867454	GTSF1	GTSF1 (-69)		-2.52746	4.12803e-05	-2.92995	0.00169736	-1.98403	0.00861847
cg18183042	chr17:80733038	TBCD	TBCD (+23099), ZNF750 (+64892)		4.21869	4.1284e-05	4.12076	0.000864141	3.8356	0.000442487
cg19211382	chr21:15645810	ABCC13	ABCC13 (-309)		-2.31726	4.18392e-05	-2.17696	0.00344135	-2.95804	9.59572e-05
cg04046427	chr10:75254985	PPP3CB	PPP3CB (+796)	N_Shore	1.55339	4.2271e-05	1.12486	0.0299303	1.79697	0.000225743
cg25632316	chr9:131085470	COQ4;TRUB2	TRUB2 (-774), COQ4 (+680)	Island	1.89697	4.22923e-05	1.61654	0.0148201	1.25601	0.0356577
cg20716774	chr5:10601638	ANKRD33B	ROPN1L (+159665), DAP (+159748)		2.21243	4.27422e-05	2.22591	0.000772639	2.15735	0.00428817
cg22655582	chrX:149822475	MTM1	MTMR1 (-39393), MTM1 (+85429)		-1.84772	4.29477e-05	-1.11829	0.0846347	-2.87155	9.65889e-07
cg18227923	chr1:52870174	ORC1L;PRPF38A	PRPF38A (-44), ORC1 (-32)	Island	1.26136	4.29809e-05	0.412143	0.299558	1.57911	0.000128025
cg19132213	chr6:75915344	COL12A1	COL12A1 (+278)	Island	1.62161	4.37349e-05	1.15252	0.0165729	1.67933	0.00249038
cg24613956	chr6:42186179	MRPS10	MRPS10 (-547)		-2.98451	4.41416e-05	-3.07804	0.00355985	-2.30531	0.00918011
cg05308645	chr3:184107534	CHRD	EPHB3 (-172052), CHRD (+9674)	S_Shelf	-1.74577	4.56328e-05	-1.8757	0.000627725	-1.21006	0.0398449
cg11808885	chr21:46438743	-	C21orf67 (-78916), ADARB1 (-55749)	Island	1.11797	4.56968e-05	0.741939	0.0506695	1.24573	0.000988819
cg12940073	chr16:48180664	ABCC12	ABCC12 (+16)		-2.26679	4.60266e-05	-2.8339	0.00011716	-0.918427	0.196418
cg07057744	chr17:4545074	ALOX15	ALOX15 (-104)	S_Shore	1.53675	4.62075e-05	1.15743	0.0348109	1.53129	0.000760954
cg00441382	chr15:74284481	STOML1	PML (-2532), STOML1 (+153)	Island	0.813595	4.69236e-05	0.785732	0.00239582	0.824078	0.00160223
cg23058613	chr11:62414236	GANAB	GANAB (-133)	Island	0.647739	4.72752e-05	0.936402	1.33913e-05	0.18427	0.36327
cg20922660	chr6:30524556	PRR3;GNL1	PRR3 (+71), GNL1 (+814)	Island	0.982717	4.76881e-05	1.0757	0.000627678	0.839201	0.0101949
cg03721293	chr16:90014378	DEF8	DEF8 (-760)	Island	2.23705	4.78162e-05	2.61469	0.00117017	1.52234	0.0188041
cg18122696	chr11:1855389	SYT8	SYT8 (-284)		-1.88137	4.80168e-05	-1.39441	0.0319876	-1.21364	0.0269001
cg13448978	chr1:27961796	FGR	FGR (-70)	Island	-3.37425	4.81097e-05	-2.04709	0.0804204	-3.58842	0.00100987
cg19282019	chr18:44140108	LOXHD1	LOXHD1 (+96887), RNF165 (+225922)	N_Shore	-1.82655	4.81435e-05	-1.3627	0.0176847	-1.51887	0.0064589
cg07773022	chr8:68256273	ARFGEF1	ARFGEF1 (-362)	Island	0.925751	4.83983e-05	0.84462	0.00262385	0.941286	0.00853841
cg23330788	chr4:21699988	KCNIP4	KCNIP4 (-671)		-1.64251	4.86417e-05	-1.48094	0.00956283	-1.33952	0.00738571
cg01895124	chr19:3584954	GIPC3	HMG20B (+12012), TBXA2R (+21876)	N_Shore	-1.24886	4.87584e-05	-1.11407	0.0078255	-0.632875	0.189031
cg24630825	chr4:176909979	GPM6A	GPM6A (+13668)		-2.79557	4.87734e-05	-2.56142	0.0100422	-2.23448	0.0163832
cg18825414	chr18:1359764	C18orf2	ADCYAP1 (+454468)		-3.09856	4.88736e-05	-3.12625	0.00435324	-2.17698	0.0276174
cg24346464	chr1:164872273	-	PBX1 (+343677), LMX1A (+453204)		-1.77731	4.92094e-05	-1.29475	0.00862412	-2.42768	8.14358e-05

## Sheet: Supp Table 6
						Differential DNA methylation		Differential gene expression
iASD vs. CTL cross-cortex	Illumina gene annotation	Probe	Genomic position (hg19)	GREAT annotation	Relation to UCSC CpG island	Coefficient	P-value	log2 (fold change)	P-value (FDR adjusted)
	PDE4DIP	cg17477990	chr1:144937317	PPIAL4A (-573072), PDE4DIP (+57715)		-3.18951	2.31e-05	0.176831	0.0416542
	NES	cg08032665	chr1:156642838	NES (+4350), BCAN (+31099)	N_Shelf	-2.20056	7.12e-06	0.402646	0.0716604
	PRPF38A	cg18227923	chr1:52870174	PRPF38A (-44), ORC1 (-32)	Island	1.26136	4.3e-05	0.16701	0.0641325
	PPP3CB	cg04046427	chr10:75254985	PPP3CB (+796)	N_Shore	1.55339	4.23e-05	-0.275978	0.0798203
	MPPED2	cg05600421	chr11:30597981	MPPED2 (+4059), C11orf46 (+253333)		-2.401	1.49e-05	-0.203023	0.0455783
	DCLK1	cg12206359	chr13:36430134	MAB21L1 (+85247), NBEA (+913711)		-3.11299	2.09e-05	-0.28059	0.0833509
	FERMT2	cg10419590	chr14:53344150	GNPNAT1 (-85765), FERMT2 (+73664)		-2.54074	2.23e-05	0.438367	0.0165794
	HERC2	cg04919944	chr15:28520031	OCA2 (-175574), HERC2 (+47263)		-1.01517	1.23e-05	-0.116568	0.081455
	TTBK2	cg14839440	chr15:43213257	TTBK2 (-251)	Island	1.53654	6.23e-06	-0.147	0.035176
	ABCC12	cg12940073	chr16:48180664	ABCC12 (+16)		-2.26679	4.6e-05	-0.53128	0.0603649
	GRIK1	cg24868359	chr21:31312535	GRIK1 (-254)	S_Shore	2.01658	2.06e-05	-0.306916	0.081455
	GNL1	cg20922660	chr6:30524556	PRR3 (+71), GNL1 (+814)	Island	0.982717	4.77e-05	-0.131551	0.0878821
	GNL1	cg01532218	chr6:30524746	PRR3 (+261), GNL1 (+624)	Island	1.34322	2.39e-05	-0.131551	0.0878821
	LYRM4	cg20529787	chr6:5144078	RPP40 (-139808), LYRM4 (+117093)		1.95471	2.89e-06	-0.160561	0.076167
	LYRM4	cg22365132	chr6:5205542	RPP40 (-201272), LYRM4 (+55629)		2.92236	2.7e-05	-0.160561	0.076167
	NAMPT	cg05424678	chr7:105910233	SYPL1 (-157177), NAMPT (+15404)		-3.13957	1.69e-05	0.389587	0.0766956
	COQ4	cg25632316	chr9:131085470	TRUB2 (-774), COQ4 (+680)	Island	1.89697	4.23e-05	-0.160132	0.080723
	TRUB2	cg25632316	chr9:131085470	TRUB2 (-774), COQ4 (+680)	Island	1.89697	4.23e-05	-0.184337	0.0587475
	NGFRAP1	cg16678835	chrX:102632131	NGFRAP1 (+23)	S_Shore	1.36933	2.75e-05	-0.241932	0.0514694
	MTM1	cg22655582	chrX:149822475	MTMR1 (-39393), MTM1 (+85429)		-1.84772	4.29e-05	0.190192	0.0810552

## Sheet: Supp Table 7
Probe	Genomic location (hg19)	Illumina gene annotation	GREAT annotation	Relation to UCSC CpG Island	DNA methylation difference (dup15q-CTL (%)	P-value
cg24523322	chr1:1023281	C1orf159	RNF223 (-13595), C1orf159 (+28454)	Island	6.9607	5.2971e-07
cg03001176	chr1:110734136	SLC6A17	KCNC4 (-19199), SLC6A17 (+41005)		3.86566	4.62389e-05
cg02068237	chr1:1473319	C1orf70	TMEM240 (+2420), ATAD3A (+25797)	Island	6.59252	2.08466e-05
cg02232839	chr1:156404965	-	C1orf61 (-5626), MEF2D (+65563)	N_Shore	-7.66078	3.37019e-05
cg09476130	chr1:159870086	CCDC19	CCDC19 (-181)	Island	-9.28192	8.01428e-07
cg09550041	chr1:165513343	LOC400794;LRRC52	LRRC52 (-134)		7.03733	1.64669e-05
cg15824543	chr1:1695391	NADK	SLC35E2 (-17954), NADK (+16116)	S_Shelf	9.24036	4.67067e-05
cg07947459	chr1:19186245	TAS1R2	TAS1R2 (-91)		-9.37344	1.66828e-05
cg25940827	chr1:22182100	HSPG2	LDLRAD2 (+43343), HSPG2 (+81649)		7.37804	1.02191e-05
cg17420036	chr1:22182143	HSPG2	LDLRAD2 (+43386), HSPG2 (+81606)		12.5746	7.52118e-08
cg03256198	chr1:230283231	GALNT2	GALNT2 (+80276), PGBD5 (+230159)		-5.18526	2.03735e-05
cg18181492	chr1:2340084	PEX10	PEX10 (+3925), RER1 (+16871)	Island	-5.8579	2.08634e-05
cg19681897	chr1:234352112	SLC35F3	C1orf31 (-157316), SLC35F3 (+311434)	S_Shore	4.28555	4.85876e-05
cg18175779	chr1:43770851	TIE1	MPL (-32623), TIE1 (+4286)	Island	10.8079	3.74815e-05
cg21528273	chr1:44056889	PTPRF	KDM4A (-58907), PTPRF (+60343)	Island	7.05398	1.80878e-05
cg10593459	chr1:44447478	B4GALT2	B4GALT2 (+1871), SLC6A9 (+35518)	S_Shore	10.2928	2.57644e-05
cg06197811	chr1:56150848	-	AK127270 (+104139), PPAP2B (+894408)		-19.1726	1.8362e-06
cg16663855	chr1:9820950	CLSTN1	CLSTN1 (+63599), PIK3CD (+109161)	N_Shore	7.61358	4.393e-07
cg23035058	chr10:133982861	JAKMIP3	DPYSL4 (-17552), JAKMIP3 (+64549)		5.50904	1.34077e-05
cg04085909	chr10:134774405	-	GPR123 (-110027), TTC40 (-18317)	Island	6.9901	4.27769e-05
cg10311549	chr10:135272056	LOC619207	CYP2E1 (-68810), LOC619207 (+2316)	Island	10.4188	3.00535e-06
cg23901444	chr10:49812963	ARHGAP22	ARHGAP22 (+174)	Island	-8.74766	1.16871e-06
cg08961547	chr10:95327654	GPR120	O3FAR1 (+1233), RBP4 (+33338)	S_Shore	7.84893	3.59173e-05
cg13332953	chr11:12003759	DKK3	DKK3 (+26869), USP47 (+140790)		-12.2819	1.98557e-05
cg22512531	chr11:122709551	CRTAM	CRTAM (+297)		-8.78322	1.94445e-06
cg17578755	chr11:1299291	TOLLIP	TOLLIP (+31600), MUC5B (+54997)	Island	8.9965	4.97527e-05
cg14981422	chr11:1300358	TOLLIP	TOLLIP (+30533), MUC5B (+56064)	S_Shore	4.85592	1.90676e-05
cg02147292	chr11:130286439	ADAMTS8	ZBTB44 (-101833), ADAMTS8 (+12099)		8.1531	3.86162e-05
cg23808182	chr11:1306868	TOLLIP	TOLLIP (+24023), MUC5B (+62574)	S_Shelf	5.45741	2.62697e-05
cg15002761	chr11:133816097	IGSF9B	SPATA19 (-100706), IGSF9B (+10782)		14.4386	6.18383e-10
cg03817164	chr11:1413990	BRSK2	BRSK2 (+2862), MOB2 (+88124)	S_Shore	10.4107	4.88896e-05
cg02694576	chr11:488017	PTDSS2	RNH1 (+18803), PTDSS2 (+37738)	N_Shore	11.4644	3.86734e-05
cg14758218	chr11:65193528	NEAT1	SCYL1 (-99019), FRMD8 (+39488)	S_Shelf	5.90336	4.64871e-05
cg12008643	chr11:73104585	RELT	PLEKHB1 (-254008), RELT (+17181)		8.71454	1.07303e-05
cg19444508	chr12:121104809	CABP1	MLEC (-20139), CABP1 (+26388)		7.33079	3.24204e-05
cg20182983	chr12:123470916	PITPNM2	ARL6IP4 (+6037), PITPNM2 (+124118)	Island	10.2306	5.32836e-07
cg16854466	chr12:132474827	EP400	EP400 (+40363), DDX51 (+154052)		4.79747	8.14748e-06
cg17320856	chr12:132687617	GALNT9	NOC4L (+58625), GALNT9 (+218287)	N_Shore	8.22556	4.65558e-05
cg01282725	chr12:1645963	-	FBXL14 (+57367), ERC1 (+545560)		-2.67245	4.4903e-05
cg19710323	chr12:34499253	-	ALG10 (+324038)	N_Shore	-5.56548	8.49337e-06
cg22472114	chr12:34500813	-	ALG10 (+325598)	Island	-5.76984	2.09613e-05
cg11349187	chr12:53369938	-	EIF4B (-30123), KRT18 (+27096)		5.64151	3.4297e-05
cg10056739	chr13:113429178	ATP11A	MCF2L (-194356), ATP11A (+84536)	Island	8.89796	1.53815e-05
cg02909018	chr13:113696937	MCF2L	F7 (-63167), MCF2L (+73403)		11.492	7.03359e-07
cg22423294	chr13:114286133	TFDP1	ATP4B (+26379), TFDP1 (+47078)	N_Shore	8.53608	7.64863e-06
cg04497786	chr13:21274956	-	IL17D (-2525)	N_Shelf	4.39843	4.37744e-05
cg23552122	chr13:21292467	IL17D	IL17D (+14986), N6AMT2 (+55589)	N_Shelf	10.2378	7.48448e-07
cg10786829	chr13:44545173	-	SERP2 (-402804), ENOX1 (-341561)	Island	4.18759	2.15594e-05
cg04578631	chr14:101532352	MIR656	DIO3 (-495335), RTL1 (-181169)	Island	5.07476	2.929e-05
cg11789371	chr14:102551385	HSP90AA1	HSP90AA1 (+54700), DYNC1H1 (+120521)	N_Shore	4.76655	2.97454e-05
cg01849466	chr14:104193079	ZFYVE21	ZFYVE21 (+10999), PPP1R13B (+120847)	N_Shore	10.1443	7.10443e-06
cg26923547	chr14:104640527	KIF26A	C14orf180 (-405528), KIF26A (+35468)	Island	5.5818	5.99563e-06
cg04966159	chr14:105173801	INF2	ADSSL1 (-22426), INF2 (+17859)		10.7741	1.13416e-05
cg05007022	chr14:75330462	PROX2	PROX2 (+74)		3.87073	2.63983e-05
cg13288361	chr15:101626347	-	CHSY1 (+165789), LRRK1 (+166888)	Island	6.30211	1.49489e-05
cg26950950	chr15:20107369	-	HERC2P3 (+604063)	S_Shelf	7.19048	1.26899e-05
cg12688597	chr15:20487872	-	HERC2P3 (+223560)		-4.1976	5.85003e-06
cg14781383	chr15:21145699	-	GOLGA6L6 (-398586)		-9.78839	5.33855e-08
cg07959104	chr15:22833149	TUBGCP5	TUBGCP5 (-245)	N_Shore	10.1614	1.25212e-05
cg17809365	chr15:22833172	TUBGCP5	TUBGCP5 (-222)	N_Shore	14.5637	3.65594e-08
cg16707215	chr15:22833213	TUBGCP5	TUBGCP5 (-181)	N_Shore	16.8342	1.03446e-09
cg18106434	chr15:22833248	TUBGCP5	TUBGCP5 (-146)	N_Shore	14.5489	1.49042e-10
cg24525828	chr15:22833288	TUBGCP5	TUBGCP5 (-106)	Island	13.682	4.59077e-12
cg16639637	chr15:22833308	TUBGCP5	TUBGCP5 (-86)	Island	11.2965	1.38585e-09
cg17121412	chr15:22833400	TUBGCP5	TUBGCP5 (+6)	Island	15.4989	7.67669e-11
cg02478956	chr15:22833681	TUBGCP5	TUBGCP5 (+287)	Island	12.8796	5.5784e-13
cg17161804	chr15:22833785	TUBGCP5	TUBGCP5 (+391)	Island	4.55907	3.91146e-06
cg09762043	chr15:22833802	TUBGCP5	TUBGCP5 (+408)	Island	13.2949	3.09279e-10
cg14839501	chr15:22836819	TUBGCP5	CYFIP1 (-55864), TUBGCP5 (+3425)	S_Shelf	6.88457	6.2804e-06
cg12629670	chr15:22955381	CYFIP1	CYFIP1 (+62698), NIPA2 (+79045)		-4.03258	9.60481e-06
cg13311886	chr15:22979752	CYFIP1	NIPA2 (+54674), CYFIP1 (+87069)	N_Shelf	5.82851	2.43288e-05
cg24177219	chr15:23029961	NIPA2	NIPA2 (+4465), CYFIP1 (+137278)	N_Shelf	7.52103	3.92299e-05
cg03382910	chr15:23049107	NIPA1	NIPA2 (-14681), NIPA1 (+37328)		-3.25029	7.73919e-06
cg15159661	chr15:23049183	NIPA1	NIPA2 (-14757), NIPA1 (+37252)		-4.26293	7.65888e-08
cg00207833	chr15:23085646	NIPA1	NIPA1 (+789)	Island	7.71363	4.00465e-06
cg26955196	chr15:23085768	NIPA1	NIPA1 (+667)	Island	8.98696	3.25753e-08
cg10137463	chr15:23085908	NIPA1	NIPA1 (+527)	Island	9.29972	2.15936e-11
cg09884077	chr15:23086698	NIPA1	NIPA1 (-263)	Island	5.89922	1.44358e-08
cg05502464	chr15:23086888	NIPA1	NIPA1 (-453)	Island	7.23393	4.45799e-09
cg24947163	chr15:23086952	NIPA1	NIPA1 (-517)	S_Shore	6.87087	9.17851e-06
cg17819168	chr15:23807180	-	MKRN3 (-3273)		11.1295	4.69591e-11
cg13423098	chr15:23807234	-	MKRN3 (-3219)		10.279	9.96103e-07
cg09437135	chr15:23810163	MKRN3	MKRN3 (-290)		9.97282	1.19197e-06
cg20769842	chr15:23810238	MKRN3	MKRN3 (-215)		10.9565	1.47238e-06
cg16131766	chr15:23810280	MKRN3	MKRN3 (-173)		12.4208	1.74942e-08
cg20792895	chr15:23810334	MKRN3	MKRN3 (-119)		10.5841	2.98322e-09
cg05952543	chr15:23810378	MKRN3	MKRN3 (-75)		12.0092	7.57366e-11
cg00215587	chr15:23810843	MKRN3	MKRN3 (+390)		12.8678	2.10285e-10
cg11100640	chr15:23810861	MKRN3	MKRN3 (+408)		10.8678	3.4194e-09
cg23234999	chr15:23811205	MKRN3	MKRN3 (+752)		10.6227	4.07385e-11
cg19903927	chr15:23811369	MKRN3	MKRN3 (+916)		5.02476	1.62042e-06
cg03851878	chr15:23887710	-	MAGEL2 (+5282), MKRN3 (+77257)		7.35497	2.59276e-05
cg26957602	chr15:23888261	-	MAGEL2 (+4731), MKRN3 (+77808)		6.84043	2.57502e-08
cg05630136	chr15:23891780	MAGEL2	MAGEL2 (+1212), MKRN3 (+81327)		-4.99439	7.91931e-10
cg20747630	chr15:23892574	MAGEL2	MAGEL2 (+418)		14.0299	2.30161e-18
cg04142555	chr15:23892656	MAGEL2	MAGEL2 (+336)		15.874	2.06574e-17
cg14432018	chr15:23892770	MAGEL2	MAGEL2 (+222)		11.5477	1.35523e-14
cg19961998	chr15:23893025	MAGEL2	MAGEL2 (-33)		12.487	3.48701e-11
cg18253764	chr15:23893040	MAGEL2	MAGEL2 (-48)		14.1088	5.02543e-17
cg10073842	chr15:23894198	MAGEL2	MAGEL2 (-1206)		8.86916	1.45188e-07
cg11591719	chr15:23894841	-	MAGEL2 (-1849)		-10.9468	2.02058e-10
cg24137567	chr15:23930952	NDN	MAGEL2 (-37960), NDN (+1497)	N_Shore	-8.02132	4.56695e-08
cg12532169	chr15:23932370	NDN	NDN (+79)	Island	7.6085	1.71058e-07
cg13828758	chr15:23932373	NDN	NDN (+76)	Island	8.31446	3.34994e-08
cg26725891	chr15:23932412	NDN	NDN (+37)	Island	12.7601	2.44772e-10
cg18552939	chr15:23932620	NDN	NDN (-171)	S_Shore	8.6897	4.335e-05
cg12138102	chr15:23933560	NDN	NDN (-1111)	S_Shore	-8.29881	9.74666e-07
cg25061289	chr15:23933620	NDN	NDN (-1171)	S_Shore	-11.5645	2.03935e-12
cg10418862	chr15:23935720	-	NDN (-3271)	S_Shelf	6.95227	1.32648e-08
cg12114114	chr15:24114806	-	C15orf2 (-805734), NDN (-182357)		6.59597	2.14271e-06
cg26708976	chr15:24672531	-	NDN (-740082), C15orf2 (-248009)	Island	8.21085	2.36046e-06
cg15029747	chr15:24823713	PWRN1	NDN (-891264), C15orf2 (-96827)		-10.026	1.81175e-06
cg23041822	chr15:24917974	-	C15orf2 (-2566)	N_Shelf	-10.1351	3.51123e-09
cg13077138	chr15:24921183	C15orf2	C15orf2 (+643)	Island	-12.283	2.627e-07
cg20809224	chr15:24924925	C15orf2	SNRPN (-176772), C15orf2 (+4385)	S_Shelf	-7.17932	8.40562e-09
cg21272919	chr15:25014966	-	SNRPN (-86731), C15orf2 (+94426)	N_Shelf	-9.4717	7.31575e-09
cg13495693	chr15:25018227	-	SNRPN (-83470), C15orf2 (+97687)	Island	15.3689	2.65827e-09
cg09641089	chr15:25021305	-	SNRPN (-80392), C15orf2 (+100765)	S_Shelf	-8.12935	3.1637e-05
cg04655834	chr15:25031239	-	SNRPN (-70458), C15orf2 (+110699)		-7.45613	3.14134e-05
cg22491305	chr15:25068564	SNRPN	SNRPN (-33133), C15orf2 (+148024)		8.54271	8.4884e-07
cg11265941	chr15:25068738	SNRPN	SNRPN (-32959), C15orf2 (+148198)		8.19949	3.16112e-06
cg11826663	chr15:25068754	SNRPN	SNRPN (-32943), C15orf2 (+148214)		11.845	2.19397e-21
cg24785225	chr15:25068757	SNRPN	SNRPN (-32940), C15orf2 (+148217)		13.9796	2.17639e-17
cg27304225	chr15:25068769	SNRPN	SNRPN (-32928), C15orf2 (+148229)		10.2787	5.70881e-14
cg19803984	chr15:25068790	SNRPN	SNRPN (-32907), C15orf2 (+148250)		5.01686	4.81579e-05
cg16321029	chr15:25068850	SNRPN	SNRPN (-32847), C15orf2 (+148310)		11.7664	4.42041e-09
cg02305723	chr15:25093456	SNRPN	SNRPN (-8241), C15orf2 (+172916)	Island	11.9097	3.12802e-06
cg19964320	chr15:25096573	SNRPN	SNRPN (-5124), C15orf2 (+176033)	S_Shelf	-10.6993	6.16249e-14
cg01240229	chr15:25101627	SNRPN	SNRPN (-70)		10.9464	7.04295e-14
cg27233338	chr15:25101646	SNRPN	SNRPN (-51)		12.1545	1.08524e-11
cg22259765	chr15:25119502	SNRPN	SNURF (-80567), SNRPN (+17805)	N_Shelf	-12.6318	9.52945e-08
cg27644292	chr15:25123287	SNRPN	SNURF (-76782), SNRPN (+21590)	N_Shore	12.3664	1.94847e-07
cg25657700	chr15:25123491	SNRPN	SNURF (-76578), SNRPN (+21794)	Island	12.0045	2.55426e-07
cg21870668	chr15:25123731	SNRPN	SNURF (-76338), SNRPN (+22034)	S_Shore	12.1438	1.79154e-06
cg23075611	chr15:25145254	SNRPN	SNURF (-54815), SNRPN (+43557)		-7.96238	2.62416e-05
cg08372135	chr15:25199057	SNRPN;SNURF	SNURF (-1012)	N_Shore	3.92351	4.49189e-05
cg02152271	chr15:25199270	SNRPN;SNURF	SNURF (-799)	N_Shore	9.01726	1.89642e-07
cg12298755	chr15:25199713	SNRPN;SNURF	SNURF (-356)	N_Shore	11.219	7.44147e-11
cg18506672	chr15:25200253	SNRPN;SNURF	SNURF (+184)	Island	18.4917	5.65668e-14
cg02125271	chr15:25200406	SNRPN;SNURF	SNURF (+337)	Island	14.9934	4.55959e-12
cg26875073	chr15:25200490	SNRPN;SNURF	SNURF (+421)	Island	17.41	6.09104e-13
cg22159025	chr15:25201020	SNRPN;SNURF	SNURF (+951)	Island	12.2699	6.79736e-10
cg22555495	chr15:25201224	SNRPN;SNURF	SNURF (+1155), UBE3A (+482950)	S_Shore	10.9831	3.03528e-14
cg01614564	chr15:25201429	SNRPN;SNURF	SNURF (+1360), UBE3A (+482745)	S_Shore	7.77722	2.39474e-11
cg13073261	chr15:25201732	SNRPN;SNURF	SNURF (+1663), UBE3A (+482442)	S_Shore	17.0226	2.36514e-16
cg26724572	chr15:25226703	PAR-SN;SNORD107	SNURF (+26634), UBE3A (+457471)		3.54035	2.24867e-06
cg11166999	chr15:25226929	PAR-SN;SNORD107	SNURF (+26860), UBE3A (+457245)		8.80362	9.33293e-12
cg24996120	chr15:25237035	-	SNURF (+36966), UBE3A (+447139)		-7.2442	4.45788e-06
cg13994177	chr15:25296464	SNORD116-1	SNURF (+96395), UBE3A (+387710)		-9.84695	4.08601e-05
cg03709297	chr15:25298516	SNORD116-2	SNURF (+98447), UBE3A (+385658)		-5.17651	1.90017e-05
cg03840075	chr15:25299157	SNORD116-2	SNURF (+99088), UBE3A (+385017)		-5.15943	4.26714e-06
cg14898768	chr15:25299211	SNORD116-2	SNURF (+99142), UBE3A (+384963)		-8.03763	1.82092e-11
cg16067029	chr15:25300687	SNORD116-9;SNORD116-3	SNURF (+100618), UBE3A (+383487)		-5.72659	1.68e-07
cg11063170	chr15:25304625	SNORD116-4	SNURF (+104556), UBE3A (+379549)		-9.66065	1.11636e-08
cg02012853	chr15:25311545	SNORD116-7;SNORD116-5	SNURF (+111476), UBE3A (+372629)		-8.35353	2.65141e-07
cg05327187	chr15:25314390	SNORD116-8	SNURF (+114321), UBE3A (+369784)		-10.4028	1.2262e-15
cg20988775	chr15:25315425	SNORD116-8	SNURF (+115356), UBE3A (+368749)		-2.91983	4.62387e-06
cg15571373	chr15:25317346	SNORD116-9;SNORD116-3	SNURF (+117277), UBE3A (+366828)		-8.39041	3.31015e-07
cg14172427	chr15:25319113	SNORD116-10	SNURF (+119044), UBE3A (+365061)		-9.54741	7.67584e-11
cg06861988	chr15:25319513	-	SNURF (+119444), UBE3A (+364661)		-14.5473	9.2191e-06
cg14182820	chr15:25319651	SNORD116-11	SNURF (+119582), UBE3A (+364523)		-10.3385	5.44258e-12
cg04524239	chr15:25320886	SNORD116-12;SNORD116-11	SNURF (+120817), UBE3A (+363288)		-6.62853	7.71518e-08
cg14552404	chr15:25321097	SNORD116-11;SNORD116-12	SNURF (+121028), UBE3A (+363077)		-10.9922	7.54233e-07
cg08661338	chr15:25321221	SNORD116-12	SNURF (+121152), UBE3A (+362953)		-15.8235	3.25692e-13
cg19708133	chr15:25321716	SNORD116-12	SNURF (+121647), UBE3A (+362458)		-14.579	2.83809e-19
cg01053316	chr15:25321871	SNORD116-12	SNURF (+121802), UBE3A (+362303)		-11.0622	7.03219e-08
cg17742273	chr15:25322008	SNORD116-12	SNURF (+121939), UBE3A (+362166)		-14.7887	2.08479e-14
cg01620672	chr15:25322128	SNORD116-12	SNURF (+122059), UBE3A (+362046)		-5.99331	1.20569e-05
cg01699028	chr15:25322897	SNORD116-13	SNURF (+122828), UBE3A (+361277)		-9.22547	2.32791e-13
cg05864627	chr15:25323793	SNORD116-14;SNORD116-13	SNURF (+123724), UBE3A (+360381)		-3.38123	4.89037e-05
cg22429418	chr15:25325092	SNORD116-14;SNORD116-15	SNURF (+125023), UBE3A (+359082)		-13.491	1.60068e-14
cg09838956	chr15:25325713	SNORD116-15	SNURF (+125644), UBE3A (+358461)		-12.5102	1.376e-14
cg19183867	chr15:25325901	SNORD116-15	SNURF (+125832), UBE3A (+358273)		-13.3328	4.14177e-16
cg20385284	chr15:25326263	SNORD116-15	SNURF (+126194), UBE3A (+357911)		-8.46039	5.99618e-10
cg05172655	chr15:25327489	SNORD116-17;SNORD116-19;SNORD116-16	SNURF (+127420), UBE3A (+356685)		-10.9046	3.50946e-13
cg17198397	chr15:25327713	SNORD116-17;SNORD116-19;SNORD116-16	SNURF (+127644), UBE3A (+356461)		-14.288	2.57374e-14
cg05736011	chr15:25328405	SNORD116-17;SNORD116-19	SNURF (+128336), UBE3A (+355769)		-9.86459	1.65073e-06
cg26280499	chr15:25329168	SNORD116-18	SNURF (+129099), UBE3A (+355006)		-14.5906	8.77034e-18
cg16978004	chr15:25330242	SNORD116-17;SNORD116-18;SNORD116-19	SNURF (+130173), UBE3A (+353932)		-13.2979	2.67029e-16
cg13075322	chr15:25330370	SNORD116-18;SNORD116-17;SNORD116-19	SNURF (+130301), UBE3A (+353804)		-13.1159	4.60399e-21
cg18189263	chr15:25333818	SNORD116-21;SNORD116-22	SNURF (+133749), UBE3A (+350356)		-9.20707	8.30336e-07
cg17077566	chr15:25335745	SNORD116-23	SNURF (+135676), UBE3A (+348429)		-9.49498	9.42196e-10
cg17727579	chr15:25336770	SNORD116-23	SNURF (+136701), UBE3A (+347404)		-7.80951	4.12869e-10
cg20066737	chr15:25337003	SNORD116-23	SNURF (+136934), UBE3A (+347171)		-9.33615	6.47236e-08
cg03799387	chr15:25337644	-	SNURF (+137575), UBE3A (+346530)		-2.99526	2.58751e-05
cg15590133	chr15:25338219	SNORD116-24	SNURF (+138150), UBE3A (+345955)		-16.4614	2.63603e-23
cg01969023	chr15:25339012	SNORD116-24	SNURF (+138943), UBE3A (+345162)		-5.43236	4.83137e-06
cg03363417	chr15:25339084	SNORD116-24	SNURF (+139015), UBE3A (+345090)		-9.04165	4.0371e-10
cg10153019	chr15:25341985	SNORD116-25	SNURF (+141916), UBE3A (+342189)		-8.57111	3.61237e-11
cg10786226	chr15:25349817	SNORD116-28	SNURF (+149748), UBE3A (+334357)		-11.5543	3.55337e-12
cg16217553	chr15:25360436	IPW	SNURF (+160367), UBE3A (+323738)		-9.02056	3.19986e-10
cg11811341	chr15:25360934	IPW	SNURF (+160865), UBE3A (+323240)		-11.7633	1.08785e-07
cg02466440	chr15:25416961	SNORD115-2	SNURF (+216892), UBE3A (+267213)		-7.22198	3.90442e-07
cg26171114	chr15:25418049	-	SNURF (+217980), UBE3A (+266125)		-8.01988	5.39484e-08
cg24748184	chr15:25421825	SNORD115-4	SNURF (+221756), UBE3A (+262349)		-3.46434	3.06005e-05
cg26202762	chr15:25432236	SNORD115-10	SNURF (+232167), UBE3A (+251938)		-8.34846	5.01331e-10
cg18094401	chr15:25434150	SNORD115-29;SNORD115-36;SNORD115-43;SNORD115-11	SNURF (+234081), UBE3A (+250024)		-7.39363	6.9205e-06
cg08042710	chr15:25434475	SNORD115-11;SNORD115-36;SNORD115-43;SNORD115-29	SNURF (+234406), UBE3A (+249699)		-9.26823	3.64333e-09
cg27204266	chr15:25436114	SNORD115-9;SNORD115-10;SNORD115-12;SNORD115-5	SNURF (+236045), UBE3A (+248060)		-7.92482	1.71945e-06
cg07144689	chr15:25436496	SNORD115-9;SNORD115-12;SNORD115-10;SNORD115-5	SNURF (+236427), UBE3A (+247678)		-3.87234	4.48243e-05
cg08564375	chr15:25436682	-	SNURF (+236613), UBE3A (+247492)		-8.58124	3.51185e-07
cg13403695	chr15:25439493	SNORD115-14	SNURF (+239424), UBE3A (+244681)		-5.47118	2.40349e-05
cg21220965	chr15:25442571	-	UBE3A (+241603), SNURF (+242502)		-8.9649	1.99902e-11
cg13586160	chr15:25445634	SNORD115-19;SNORD115-17;SNORD115-18	UBE3A (+238540), SNURF (+245565)		-7.64165	2.92333e-07
cg06285293	chr15:25447222	SNORD115-19;SNORD115-17;SNORD115-18	UBE3A (+236952), SNURF (+247153)		-7.11709	1.18347e-06
cg26925450	chr15:25447799	SNORD115-19;SNORD115-17;SNORD115-18	UBE3A (+236375), SNURF (+247730)		-4.56412	3.37871e-06
cg05218035	chr15:25449617	-	UBE3A (+234557), SNURF (+249548)		-7.28341	8.09511e-07
cg11286405	chr15:25451255	SNORD115-15;SNORD115-20;SNORD115-21	UBE3A (+232919), SNURF (+251186)		-5.35992	1.99642e-05
cg04310849	chr15:25454919	SNORD115-15;SNORD115-21;SNORD115-22	UBE3A (+229255), SNURF (+254850)		-5.80428	1.35069e-07
cg05395353	chr15:25455573	SNORD115-15;SNORD115-21;PAR4;SNORD115-23	UBE3A (+228601), SNURF (+255504)		-6.80754	9.17301e-09
cg07248195	chr15:25457439	SNORD115-15;SNORD115-21;HBII-52-24	UBE3A (+226735), SNURF (+257370)		-6.12125	5.10878e-07
cg24524414	chr15:25463385	SNORD115-15;SNORD115-21;SNORD115-26	UBE3A (+220789), SNURF (+263316)		-9.71855	1.90013e-08
cg05334119	chr15:25465087	SNORD115-15;SNORD115-21;HBII-52-27	UBE3A (+219087), SNURF (+265018)		-6.51563	3.1096e-05
cg12310189	chr15:25469866	SNORD115-15;SNORD115-21;SNORD115-30	UBE3A (+214308), SNURF (+269797)		-5.70716	2.77057e-06
cg19623835	chr15:25480005	SNORD115-29;SNORD115-11;SNORD115-43;SNORD115-36	UBE3A (+204169), SNURF (+279936)		-6.41725	7.47938e-07
cg03425194	chr15:25481443	-	UBE3A (+202731), SNURF (+281374)		-6.1695	1.15978e-05
cg25879561	chr15:25481539	-	UBE3A (+202635), SNURF (+281470)		-7.98416	1.07533e-07
cg01555369	chr15:25483711	SNORD115-38	UBE3A (+200463), SNURF (+283642)		-6.8469	9.41759e-10
cg01010923	chr15:25486368	SNORD115-39	UBE3A (+197806), SNURF (+286299)		-6.14621	4.97835e-05
cg19554564	chr15:25486613	SNORD115-39	UBE3A (+197561), SNURF (+286544)		-6.87614	8.16623e-06
cg09457527	chr15:25487893	SNORD115-40	UBE3A (+196281), SNURF (+287824)		-9.5757	6.17876e-09
cg16980245	chr15:25492469	SNORD115-42;SNORD115-10	UBE3A (+191705), SNURF (+292400)		-8.83785	2.41548e-08
cg05268858	chr15:25493111	SNORD115-11;SNORD115-29;SNORD115-36;SNORD115-43	UBE3A (+191063), SNURF (+293042)		-4.07472	6.60449e-06
cg08475996	chr15:25513277	HBII-52-46	UBE3A (+170897), SNURF (+313208)		6.79954	3.36506e-07
cg12923233	chr15:25582402	UBE3A	UBE3A (+101772), SNURF (+382333)		7.20679	1.63929e-07
cg22171088	chr15:25583237	UBE3A	UBE3A (+100937), SNURF (+383168)		4.91419	1.70186e-05
cg08560947	chr15:25620037	UBE3A	UBE3A (+64137), SNURF (+419968)		6.45539	5.47739e-06
cg11826104	chr15:25650611	UBE3A	UBE3A (+33563), SNURF (+450542)		4.98105	1.80997e-06
cg00096039	chr15:25650950	UBE3A	UBE3A (+33224), SNURF (+450881)		7.72448	6.55472e-10
cg10767152	chr15:25651288	UBE3A	UBE3A (+32886), SNURF (+451219)		10.761	2.34972e-05
cg03464336	chr15:25684632	UBE3A	UBE3A (-458)	S_Shore	-8.16422	1.97788e-06
cg20034126	chr15:25801120	-	UBE3A (-116946), ATP10A (+307228)		4.93071	1.38078e-05
cg21955801	chr15:25839600	-	UBE3A (-155426), ATP10A (+268748)	N_Shelf	5.39323	2.91374e-07
cg17864405	chr15:25957024	ATP10A	UBE3A (-272850), ATP10A (+151324)	N_Shore	5.09029	9.35913e-07
cg17260954	chr15:26026347	ATP10A	UBE3A (-342173), ATP10A (+82001)		7.50027	5.50475e-06
cg08831522	chr15:26026414	ATP10A	UBE3A (-342240), ATP10A (+81934)		8.57112	2.1785e-06
cg00602502	chr15:26089080	ATP10A	UBE3A (-404906), ATP10A (+19268)		8.33079	9.44014e-06
cg13417268	chr15:26108642	ATP10A	ATP10A (-294)	Island	-2.68324	3.25651e-05
cg02587383	chr15:26237648	-	ATP10A (-129300), GABRB3 (+780574)	S_Shelf	9.58037	1.44861e-09
cg24655087	chr15:26416943	-	ATP10A (-308595), GABRB3 (+601279)		7.22547	1.00477e-05
cg03942042	chr15:26896681	GABRB3	ATP10A (-788333), GABRB3 (+121541)		8.53679	2.63281e-07
cg25453472	chr15:26912639	GABRB3	ATP10A (-804291), GABRB3 (+105583)	N_Shelf	5.203	1.8452e-06
cg13078563	chr15:27016796	GABRB3	ATP10A (-908448), GABRB3 (+1426)	N_Shore	-8.39606	1.22395e-09
cg26968476	chr15:27020340	GABRB3	GABRB3 (-2118)	S_Shore	6.92115	2.98786e-05
cg03997517	chr15:27081254	-	GABRB3 (-63032), GABRA5 (-31018)	N_Shelf	5.44873	4.96907e-06
cg04194502	chr15:27135732	GABRA5	GABRG3 (-80696), GABRA5 (+23460)	N_Shore	5.59621	4.64428e-05
cg08099701	chr15:27160007	GABRA5	GABRG3 (-56421), GABRA5 (+47735)		6.21056	1.03004e-06
cg08920810	chr15:27215457	GABRG3	GABRG3 (-971)	N_Shore	9.94798	1.8845e-07
cg12919520	chr15:27216088	GABRG3	GABRG3 (-340)	Island	-2.87718	1.05704e-07
cg19643545	chr15:27232624	GABRG3	GABRG3 (+16196)		5.91484	2.74893e-05
cg18181624	chr15:27418698	GABRG3	GABRG3 (+202270), OCA2 (+925759)		7.67297	6.21796e-07
cg02769599	chr15:27503580	GABRG3	GABRG3 (+287152), OCA2 (+840877)		-6.90272	2.05217e-07
cg27592112	chr15:27670095	GABRG3	GABRG3 (+453667), OCA2 (+674362)		3.37581	4.0039e-06
cg03830049	chr15:27744124	GABRG3	GABRG3 (+527696), OCA2 (+600333)		4.42241	2.52711e-05
cg22724167	chr15:27784588	-	OCA2 (+559869), GABRG3 (+568160)	N_Shelf	6.04491	3.11581e-05
cg22549339	chr15:27891472	-	OCA2 (+452985), GABRG3 (+675044)		7.24019	8.11602e-06
cg23412820	chr15:27959543	-	OCA2 (+384914), GABRG3 (+743115)		3.49472	2.81276e-05
cg19927328	chr15:28016955	OCA2	OCA2 (+327502), GABRG3 (+800527)	S_Shore	2.29183	3.00374e-05
cg10416294	chr15:28049119	OCA2	OCA2 (+295338), GABRG3 (+832691)	N_Shore	6.35486	8.96853e-07
cg26426112	chr15:28049625	OCA2	OCA2 (+294832), GABRG3 (+833197)	N_Shore	6.03346	3.77933e-06
cg02571678	chr15:28150943	OCA2	OCA2 (+193514), GABRG3 (+934515)	S_Shelf	6.42191	1.0864e-08
cg23513095	chr15:28272148	OCA2	OCA2 (+72309)		5.12059	8.51223e-06
cg04855249	chr15:28272506	OCA2	OCA2 (+71951)		5.14275	1.32419e-06
cg22449686	chr15:28336819	OCA2	OCA2 (+7638)	N_Shelf	5.55079	1.4375e-05
cg05257397	chr15:28341500	OCA2	OCA2 (+2957)	Island	-6.76071	4.3989e-06
cg11510839	chr15:28344488	OCA2	OCA2 (-31)	Island	-2.38407	1.06396e-05
cg23163531	chr15:28344524	OCA2	OCA2 (-67)	S_Shore	-4.85293	6.33929e-09
cg19988028	chr15:28344587	OCA2	OCA2 (-130)	S_Shore	-4.15359	4.53614e-07
cg26425904	chr15:28344593	OCA2	OCA2 (-136)	S_Shore	-5.34075	3.78967e-07
cg15885628	chr15:28344718	OCA2	OCA2 (-261)	S_Shore	-6.263	5.74664e-07
cg25622125	chr15:28365984	HERC2	OCA2 (-21527), HERC2 (+201310)	S_Shelf	5.2351	1.30788e-05
cg10711095	chr15:28520094	HERC2	OCA2 (-175637), HERC2 (+47200)		4.50359	1.69554e-06
cg18713766	chr15:28701840	-	APBA2 (-512002), HERC2 (-134546)	N_Shore	-6.57995	3.01359e-06
cg18583563	chr15:29864140	FAM189A1	FAM189A1 (-1214)	S_Shore	-4.70787	8.66295e-06
cg21519896	chr15:29866755	-	FAM189A1 (-3829)	S_Shelf	4.65951	3.06362e-05
cg25790365	chr15:50549957	HDC	HDC (+8204), SLC27A2 (+75565)		6.45412	1.4569e-05
cg13557411	chr15:74703101	SEMA7A	CYP11A1 (-43021), SEMA7A (+23197)	Island	11.7673	1.56326e-05
cg10152904	chr16:10801930	-	NUBP1 (-35767), TEKT5 (-13129)		-4.5432	1.614e-05
cg26925590	chr16:139752	C16orf35	MPG (+11584), NPRL3 (+48944)		5.32515	2.26709e-05
cg06459921	chr16:2049659	ZNF598	SYNGR3 (+9714), ZNF598 (+10103)	S_Shore	7.15158	1.97065e-07
cg06910049	chr16:424320	TMEM8A	MRPL28 (-3752)	Island	7.68889	3.67703e-06
cg02999476	chr16:427684	TMEM8A	MRPL28 (-7116), TMEM8A (+4265)	Island	11.1452	2.43677e-05
cg16440299	chr16:56779141	NUP93	SLC12A3 (-119977), NUP93 (+15125)		4.60563	4.12401e-05
cg03125605	chr16:67236337	MIR328;ELMO3	TMEM208 (-24678), ELMO3 (+3310)	S_Shelf	4.77467	4.78487e-05
cg07173484	chr16:67237089	ELMO3;MIR328	TMEM208 (-23926), ELMO3 (+4062)	S_Shelf	8.25426	6.82186e-07
cg03748857	chr16:85658239	KIAA0182	KIAA0182 (+11316), GINS2 (+64348)	N_Shore	6.41396	4.0941e-06
cg02762752	chr16:87511831	ZCCHC14	ZCCHC14 (+13628), MAP1LC3B (+86031)	S_Shore	-5.71517	1.05203e-07
cg16696007	chr16:87731080	JPH3	JPH3 (+94582), SLC7A5 (+172019)		4.13834	3.19283e-05
cg00005072	chr16:89371982	ANKRD11	ZNF778 (+87872), ANKRD11 (+184986)	Island	5.59379	4.95854e-07
cg01290421	chr16:89936485	SPIRE2	TCF25 (-3508)	N_Shelf	5.57594	1.80424e-05
cg07584200	chr17:44185029	KIAA1267	KIAA1267 (+85242), STH (+108414)		4.70425	1.07142e-05
cg27052709	chr17:76495017	DNAH17	DNAH17 (+78458), PGS1 (+120283)	N_Shelf	-7.56147	4.91249e-06
cg02743895	chr17:77394015	HRNBP3	RBFOX3 (+84664), ENGASE (+322997)		11.6517	1.96303e-06
cg11873161	chr17:79092169	AATK	AATK (+47702), BAIAP2 (+83223)	N_Shore	6.07758	4.80994e-05
cg14895576	chr17:80571465	-	WDR45L (+34945), FOXK2 (+93872)	Island	8.04487	2.44627e-05
cg18965659	chr17:80624885	RAB40B	WDR45L (-18475), RAB40B (+31712)	S_Shelf	11.7122	1.93393e-05
cg21235925	chr17:80678270	FN3KRP	FN3K (-15181), FN3KRP (+3689)	S_Shelf	4.68144	3.63476e-05
cg03654727	chr18:42643805	SETBP1	SLC14A2 (-149141), SETBP1 (+382943)	Island	15.0924	2.91761e-06
cg12845895	chr18:77676008	PQLC1	PQLC1 (+35644), KCNG2 (+52341)	Island	7.62617	7.17302e-06
cg16192413	chr19:1226669	STK11	C19orf26 (+11320), STK11 (+20872)	Island	7.86893	7.00531e-06
cg03284113	chr19:1235093	C19orf26	C19orf26 (+2896), STK11 (+29296)	Island	9.96548	1.50493e-05
cg16905207	chr19:14593766	GIPC1	PTGER1 (-7593), GIPC1 (+13177)	S_Shelf	-4.23908	3.52078e-05
cg27648858	chr19:18266834	PIK3R2	IFI30 (-17744), PIK3R2 (+2819)	Island	12.4678	3.791e-07
cg26982271	chr19:36365679	APLP1	APLP1 (+6279), NFKBID (+25872)	Island	9.62521	2.70563e-05
cg14990712	chr19:4055085	ZBTB7A	ZBTB7A (+11730), PIAS4 (+47337)	Island	5.90932	1.67383e-05
cg18668041	chr19:41190396	NUMBL	NUMBL (+6159), LTBP4 (+87256)	Island	8.92535	1.92097e-05
cg03736058	chr19:4361801	SH3GL1	MPND (+18278), SH3GL1 (+38763)	Island	4.24283	9.89473e-06
cg22975160	chr19:43979614	PHLDB3	LYPD3 (-9784), ETHE1 (+51781)	Island	2.12396	2.02758e-05
cg10786489	chr19:47969296	SLC8A2	MEIS3 (-46512), SLC8A2 (+6010)	Island	6.31877	8.16595e-06
cg19865472	chr19:617133	HCN2	POLRMT (+16434), HCN2 (+27241)	Island	12.0644	1.12206e-05
cg04763917	chr19:7912765	EVI5L	LRRC8E (-40624), EVI5L (+1384)	Island	7.39947	1.13318e-05
cg11817453	chr19:8464850	RAB11B	MARCH2 (-13336), RAB11B (+9646)	Island	8.68849	3.21373e-05
cg23179640	chr19:8465098	RAB11B	MARCH2 (-13088), RAB11B (+9894)	N_Shore	7.17721	1.82445e-05
cg02925556	chr2:132414758	-	GPR39 (-759388), LOC150776 (+164373)	N_Shore	-4.69232	1.23962e-06
cg12224131	chr2:161128123	-	ITGB6 (-71535), RBMS1 (+222194)	S_Shore	3.20244	3.15762e-05
cg04330881	chr2:208613175	CCNYL1	FZD5 (+20967), CCNYL1 (+36912)		4.45692	1.33949e-05
cg20667949	chr2:239965294	-	TWIST2 (+208622), HDAC4 (+357348)		6.29847	1.92807e-05
cg04803956	chr2:242648702	ING5	D2HGDH (-25327), ING5 (+7247)		8.56981	3.83963e-05
cg21552081	chr2:60688411	BCL11A	BCL11A (+92221)	Island	8.35429	1.06365e-05
cg01865786	chr2:60743489	BCL11A	BCL11A (+37143)		3.93282	1.5628e-05
cg13725590	chr2:96809174	DUSP2	ASTL (-5000)	N_Shore	6.36692	3.23376e-06
cg27138951	chr20:26188943	MIR663	ZNF337 (-511475)	Island	7.90757	1.14631e-08
cg18133477	chr20:33293445	TP53INP2	TP53INP2 (+1298), NCOA6 (+119987)	S_Shore	8.87521	4.61883e-05
cg00065302	chr21:30366250	RNF160	LTN1 (-974)	S_Shore	-7.69157	7.61315e-06
cg13035046	chr3:13115843	IQSEC1	IQSEC1 (-1227)	S_Shore	6.37983	1.71872e-05
cg02044161	chr3:136675705	IL20RB	IL20RB (-1001)		-2.9113	2.95384e-05
cg23070574	chr3:14187308	XPC	TMEM43 (+20869), XPC (+32863)		3.11554	2.83645e-05
cg03273952	chr3:49689542	BSN	APEH (-21892), BSN (+97621)	N_Shore	6.5313	5.105e-06
cg01170758	chr4:1957019	WHSC1	WHSC2 (+53942), WHSC1 (+83897)		4.16959	3.34782e-05
cg23495837	chr4:3480318	DOK7	DOK7 (+15286), LRPAP1 (+53905)		-21.6787	4.97447e-06
cg06065164	chr4:3766875	ADRA2C	ADRA2C (-1420)	N_Shore	7.09482	2.65831e-06
cg21650295	chr4:870161	GAK	CPLX1 (-50217), GAK (+56012)	N_Shore	6.60231	2.41249e-05
cg11107262	chr4:871294	GAK	CPLX1 (-51350), GAK (+54879)	Island	4.3548	2.61701e-05
cg12491223	chr5:169537111	-	FOXI1 (+4195), LCP2 (+187710)	S_Shelf	-3.4677	3.3248e-05
cg26250461	chr5:19734126	CDH18	CDH18 (+254226)		-11.0067	6.53725e-06
cg27101034	chr5:60137757	ELOVL7	DEPDC1B (-141765), ELOVL7 (+2343)	N_Shore	5.94156	8.46616e-06
cg24760165	chr6:158142609	-	SNX9 (-101684), ZDHHC14 (+340053)		-6.75252	3.05639e-05
cg08858220	chr6:36805317	CPNE5	CPNE5 (+1902), CDKN1A (+161081)	N_Shore	5.00794	1.15078e-05
cg15539786	chr7:35545089	-	TBX20 (-251379), HERPUD2 (+189682)		-9.05819	4.16516e-05
cg11996592	chr8:144577094	ZC3H3	MAFA (-64493), ZC3H3 (+46525)		-5.35062	1.80998e-05
cg25017584	chr8:144824658	-	FAM83H (-8745), SCRIB (+72890)	S_Shore	9.34722	1.38451e-05
cg08214693	chr8:144885540	SCRIB	FAM83H (-69627), SCRIB (+12008)	Island	9.88908	1.81465e-05
cg06948878	chr8:145599284	ADCK5	ADCK5 (+1554), CPSF1 (+35448)	S_Shore	5.24075	1.88006e-05
cg16520712	chr8:1616450	DLGAP2	CLN8 (-95419), DLGAP2 (+166882)	N_Shore	-3.78959	2.30326e-05
cg23716449	chr8:21608280	GFRA2	GFRA2 (+38065)	Island	6.79661	4.85923e-06
cg13939271	chr9:130970220	DNM1	DNM1 (+4558), GOLGA2 (+68047)	S_Shelf	5.36912	1.46265e-05
cg04999329	chr9:136677533	VAV2	SARDH (-74055), VAV2 (+179912)	Island	4.65166	4.1937e-05
cg14642467	chr9:139935042	NPDC1	FUT7 (-7751), NPDC1 (+5633)		7.41111	2.00437e-05
cg18957138	chr9:73027331	KLF9	KLF9 (+2241), SMC5 (+153454)	Island	3.46924	3.68988e-05
cg25821416	chrX:47431407	SYN1	TIMP1 (-10282), ARAF (+10892)	N_Shelf	6.05828	3.09256e-05

## Sheet: Supp Table 8
Probe	Genomic location (hg19)	Illumina gene annotation	GREAT annotation	Relation to UCSC CpG Island	DNA methylation difference (dup15q-CTL (%)	P-value
cg04315086	chr1:1023163	C1orf159	RNF223 (-13477), C1orf159 (+28572)	Island	7.1669	6.94785e-06
cg24523322	chr1:1023281	C1orf159	RNF223 (-13595), C1orf159 (+28454)	Island	7.09004	1.02174e-05
cg24638131	chr1:1050690	C1orf159	RNF223 (-41004), C1orf159 (+1045)	Island	6.48593	1.88838e-05
cg26919387	chr1:10676290	PEX14	PEX14 (+141288), CASZ1 (+180416)		7.42226	2.73727e-05
cg02902415	chr1:110088541	-	GNAI3 (-2644)	N_Shelf	-6.88484	2.63714e-05
cg19100292	chr1:110574361	-	FAM40A (-2879)	N_Shelf	-6.11486	3.94697e-05
cg01878963	chr1:112147900	-	ADORA3 (-101158), RAP1A (-14504)		-3.38359	2.44979e-05
cg23010236	chr1:113259865	-	FAM19A3 (-3323), PPM1J (-1916)	N_Shore	-2.81604	2.83272e-05
cg10983720	chr1:113615878	LRIG2	LRIG2 (+48)	Island	2.03032	3.24351e-05
cg00252422	chr1:115259226	NRAS	NRAS (+288)		2.53211	1.61603e-05
cg04505750	chr1:12774815	AADACL3	AADACL3 (-1302)		6.51184	2.78138e-06
cg06444575	chr1:1369772	VWA1	VWA1 (-1130)	N_Shore	5.35808	2.13761e-05
cg11717150	chr1:151031321	CDC42SE1;MLLT11	MLLT11 (-829), CDC42SE1 (+803)	N_Shore	2.09271	2.30547e-05
cg05340162	chr1:151882621	THEM4	THEM4 (-261)	S_Shore	6.65441	4.24365e-05
cg20449726	chr1:15276987	KIAA1026	TMEM51 (-203241), KAZN (+351775)		7.01022	3.69794e-06
cg25856811	chr1:152973957	SPRR3	SPRR3 (-265)		-5.76405	3.75559e-05
cg08105396	chr1:153539058	S100A2	S100A2 (-753)		7.35884	3.62066e-05
cg17412043	chr1:153608350	C1orf77	SNAPIN (-22794), CHTOP (+1893)	S_Shore	9.47011	3.4998e-05
cg26563903	chr1:153648789	-	NPR1 (-2374)	N_Shelf	-3.01022	4.52746e-05
cg08865423	chr1:153931395	CRTC2	CRTC2 (-264)	S_Shore	3.2293	3.58261e-06
cg02293828	chr1:154946938	SHC1;CKS1B	SHC1 (-3716), CKS1B (-179)	Island	1.85217	6.73622e-06
cg01010328	chr1:156551873	TTC24	APOA1BP (-9684), TTC24 (+2355)		5.94765	2.43501e-06
cg09063372	chr1:156721491	HDGF	HDGF (+51)	Island	3.56621	4.40394e-05
cg10321393	chr1:15905387	AGMAT	AGMAT (+6217), DNAJC16 (+52036)		-4.70423	2.28529e-05
cg20697519	chr1:159795262	SLAMF8	SLAMF8 (-1216)		-3.32667	4.24806e-05
cg07590721	chr1:159795518	SLAMF8	SLAMF8 (-960)		-6.15704	4.13634e-05
cg08641561	chr1:160389104	VANGL2	VANGL2 (+18741), SLAMF6 (+103947)	Island	-4.8428	2.37864e-05
cg24049880	chr1:161171211	NDUFS2	ADAMTS4 (-2367), NDUFS2 (-725)	N_Shore	10.1515	1.35246e-07
cg04603146	chr1:161369931	-	FCGR2A (-105273), SDHC (+85766)	Island	2.40084	1.8743e-05
cg27409012	chr1:162531173	UAP1	UAP1 (-122)	Island	3.12161	3.81956e-05
cg12753303	chr1:166852621	-	TADA1 (-6968), ILDR2 (+91939)	N_Shore	-6.33571	2.00591e-05
cg07459264	chr1:16767326	NECAP2	SPATA21 (-3408), NECAP2 (+160)	Island	2.5742	1.80878e-05
cg24449091	chr1:167773027	-	MPZL1 (+81841), ADCY10 (+110425)		5.00829	2.86878e-05
cg23258063	chr1:169863210	SCYL3	SCYL3 (-135)	S_Shore	2.24616	1.80196e-05
cg10987625	chr1:17380150	SDHB	SDHB (+514)	N_Shore	3.67227	8.08987e-06
cg18153213	chr1:179051012	TOR3A	TOR3A (-99)	N_Shore	2.92471	1.56588e-05
cg00319893	chr1:181526714	CACNA1E	CACNA1E (+74029), ZNF648 (+504132)		6.96073	1.76088e-05
cg06361127	chr1:182024689	ZNF648	ZNF648 (+6157), CACNA1E (+572004)	N_Shore	-6.04754	1.33179e-05
cg11232944	chr1:18433572	IGSF21	IGSF21 (-667)	N_Shore	7.59576	2.00163e-05
cg07947459	chr1:19186245	TAS1R2	TAS1R2 (-91)		-9.32108	1.4459e-06
cg16682663	chr1:193090821	CDC73	CDC73 (-266)	Island	4.71721	5.81536e-07
cg03086006	chr1:195684226	-	KCNT2 (+893272)		-6.79967	4.92172e-05
cg08484080	chr1:1986139	PRKCZ	SKI (-173994), PRKCZ (+4231)	S_Shelf	-4.40401	4.54276e-05
cg17983307	chr1:201181402	IGFN1	PKP1 (-71177), IGFN1 (+21450)		-3.03211	4.4127e-05
cg02855983	chr1:201252324	PKP1	PKP1 (-255)	N_Shore	7.09612	8.75961e-06
cg03340408	chr1:201656308	NAV1	IPO9 (-141979), NAV1 (+38859)		-6.11513	6.97989e-06
cg03900565	chr1:203031815	PPFIA4	MYOG (+23561), PPFIA4 (+28204)		-6.55151	4.83522e-05
cg18119609	chr1:204485302	MDM4	MDM4 (-204)	N_Shore	1.58001	2.98347e-05
cg05938725	chr1:205290905	NUAK2	NUAK2 (-23)	Island	3.50276	7.33595e-06
cg17173397	chr1:20539594	-	VWA5B1 (-77817), PLA2G2C (-37908)		2.07694	9.07346e-06
cg02520707	chr1:205418278	MIR135B	CDK18 (-55405), LEMD1 (-27065)		-3.22334	7.43819e-07
cg13093042	chr1:207975500	MIR29C	CD46 (+50118), CD34 (+109182)		3.94145	1.98632e-05
cg15076217	chr1:207975699	MIR29C	CD46 (+50317), CD34 (+108983)		6.61796	1.79704e-07
cg03888412	chr1:207990895	LOC148696	CD46 (+65513), CD34 (+93787)		7.93878	3.24579e-05
cg10533159	chr1:207991937	LOC148696	CD46 (+66555), CD34 (+92745)		9.22385	1.09037e-05
cg04845871	chr1:207996319	-	CD46 (+70937), CD34 (+88363)		6.99339	2.70816e-05
cg05626664	chr1:208394231	PLXNA2	CD34 (-309549), PLXNA2 (+23433)		7.13407	4.86099e-06
cg22046121	chr1:209963840	IRF6	IRF6 (+15679), TRAF3IP3 (+34447)		-2.93797	1.90605e-05
cg05001948	chr1:211691564	-	RD3 (-25306), SLC30A1 (+60534)	S_Shelf	-3.3442	4.35376e-05
cg26659410	chr1:212004468	LPGAT1	LPGAT1 (-355)	S_Shore	2.9048	4.09495e-06
cg17857691	chr1:212537948	TMEM206	TMEM206 (+50318), PPP2R5A (+79070)		-3.5922	3.78339e-05
cg06694137	chr1:214161720	PROX1	PROX1 (-139)	N_Shore	2.86331	4.8523e-05
cg00417025	chr1:214171381	PROX1	SMYD2 (-283183), PROX1 (+9522)		-3.89066	4.44869e-05
cg20689471	chr1:219213785	-	LYPLAL1 (-133406), TGFB2 (+695110)		-5.40618	2.95971e-05
cg21852292	chr1:220863407	C1orf115	C1orf115 (-220)	N_Shore	6.34329	3.46897e-06
cg01259619	chr1:226925702	ITPKB	ITPKB (+1173), C1orf95 (+189202)	Island	2.57349	2.46711e-05
cg13791379	chr1:228528979	OBSCN	TRIM11 (+65537), OBSCN (+133119)		-5.0038	2.64835e-05
cg24851862	chr1:228674966	RNF187	RNF187 (-101)	Island	2.34327	3.04933e-05
cg11801107	chr1:22889721	EPHA8	EPHA8 (-282)	Island	3.95178	8.62001e-06
cg07117219	chr1:229566769	-	C1orf96 (-88082), ACTA1 (+3073)	N_Shore	9.57711	3.8515e-10
cg01711124	chr1:23000547	-	EPHB2 (-36783), C1QB (+20866)	N_Shelf	5.50625	1.63845e-05
cg03438216	chr1:230517965	-	PGBD5 (-4575)		10.5476	5.53241e-06
cg24078695	chr1:230882977	CAPN9	CAPN9 (-152)		-4.54251	1.80665e-05
cg02099313	chr1:231114956	TTC13;ARV1	TTC13 (-339), ARV1 (+134)	S_Shore	3.40082	3.92466e-05
cg15459773	chr1:231472445	C1orf124;EXOC8	C1orf124 (-1236), EXOC8 (+1132)	N_Shore	-5.17882	6.48387e-06
cg13452193	chr1:24018407	RPL11	RPL11 (+139)	Island	2.03078	3.95547e-05
cg20308540	chr1:242612849	PLD5	MAP1LC3C (-450465), PLD5 (+75148)		5.86593	3.18905e-05
cg06944249	chr1:2428270	PLCH2	PLCH2 (+20517), PANK4 (+29764)		8.10849	1.60366e-05
cg18141646	chr1:245358696	KIF26B	KIF26B (+40410)		-6.37303	4.15974e-06
cg19855153	chr1:245530297	KIF26B	KIF26B (+212011)		-3.35665	1.8194e-05
cg11587466	chr1:245855322	KIF26B	KIF26B (+537036), SMYD3 (+815321)	S_Shelf	-2.64757	1.27846e-05
cg00987097	chr1:2471732	-	TNFRSF14 (-16072), HES5 (-10049)	N_Shore	-3.34135	4.30267e-05
cg05610148	chr1:2517425	C1orf93	FAM213B (-763)	Island	3.74937	4.28699e-05
cg25178645	chr1:25228687	RUNX3	RUNX3 (+28082), CLIC4 (+156928)	Island	-4.94139	1.83246e-05
cg20774676	chr1:25393754	-	RUNX3 (-136985), SYF2 (+165258)		-4.35402	3.00061e-07
cg12587382	chr1:26147817	FAM54B;LOC646471	FAM54B (+1421), PAQR7 (+49926)	S_Shore	4.915	4.07015e-05
cg02171825	chr1:26517586	CATSPER4	CATSPER4 (+468)		-3.11621	3.18611e-05
cg24313303	chr1:27113219	PIGV	PIGV (-1234)	N_Shore	6.76228	4.18083e-06
cg23227697	chr1:27531633	-	SLC9A1 (-50183), WDTC1 (-29373)	S_Shelf	-2.9473	4.54859e-05
cg22019158	chr1:27926683	AHDC1	WASF2 (-110006), AHDC1 (+3459)	N_Shelf	5.61413	3.50477e-07
cg09154794	chr1:28239160	RPA2	RPA2 (+2075), C1orf38 (+40106)	N_Shore	-7.78371	1.68116e-07
cg05047493	chr1:28844580	SNHG3-RCC1;RCC1	RCC1 (-164)	N_Shore	2.14825	4.83295e-05
cg03747028	chr1:28970259	TAF12	TAF12 (-656)	S_Shore	4.48186	3.41122e-08
cg00541683	chr1:32041933	TINAGL1	TINAGL1 (-152)		6.25098	9.42824e-06
cg10505580	chr1:32238660	-	BAI2 (-9013), SPOCD1 (+42919)	Island	6.31224	4.24788e-06
cg11619390	chr1:32931179	ZBTB8B	ZBTB8B (+522)	S_Shore	6.20005	4.81314e-05
cg10545927	chr1:33117362	RBBP4;ZBTB8OS	RBBP4 (+614)	Island	2.91163	1.56419e-05
cg19816367	chr1:3419426	MEGF6	ARHGEF16 (+48280), MEGF6 (+108632)		-5.04843	6.37541e-06
cg01519195	chr1:3432342	MEGF6	ARHGEF16 (+61196), MEGF6 (+95716)	N_Shelf	-4.21105	3.91699e-05
cg07813495	chr1:37947276	ZC3H12A	ZC3H12A (+7158), MEAF6 (+33087)		10.8277	2.23138e-06
cg25682936	chr1:38455768	SF3A3	SF3A3 (-8)	Island	3.09246	7.45685e-06
cg08595490	chr1:43317125	ZNF691	ZNF691 (+4882), SLC2A1 (+107721)		-2.9764	1.08334e-06
cg21528273	chr1:44056889	PTPRF	KDM4A (-58907), PTPRF (+60343)	Island	7.40111	1.34157e-05
cg02078626	chr1:44063259	PTPRF	KDM4A (-52537), PTPRF (+66713)	N_Shore	-3.9639	6.38514e-06
cg04745201	chr1:45965797	CCDC163P;MMACHC	MMACHC (-58)	Island	5.09374	1.34338e-06
cg06807126	chr1:46016862	AKR1A1	AKR1A1 (+408)	S_Shore	2.705	3.32784e-05
cg00296652	chr1:47136757	C1orf223	ATPAF1 (-2659), ATPAF1-AS1 (-739)	S_Shelf	-4.45704	5.73899e-06
cg24019371	chr1:4716554	AJAP1	AJAP1 (+1450)	Island	2.7323	1.53642e-05
cg16515477	chr1:49511332	AGBL4	BEND5 (-268786), AGBL4 (+978293)		-5.21072	3.4115e-06
cg16557308	chr1:52082719	OSBPL9	OSBPL9 (+174)		1.54641	2.60099e-05
cg04884025	chr1:52704337	ZFYVE9	ZFYVE9 (+96292), ORC1 (+165805)		-5.41135	2.05629e-05
cg17444595	chr1:54665462	CYB5RL;MRPL37	MRPL37 (-377), CYB5RL (+283)	N_Shore	3.12262	6.79354e-06
cg25764120	chr1:56192381	-	AK127270 (+145672), PPAP2B (+852875)		-6.99503	1.85252e-05
cg08651187	chr1:59726071	-	JUN (-476287), FGGY (-36553)		-2.87164	3.28221e-05
cg25773199	chr1:6131834	KCNAB2	KCNAB2 (+25854), CHD5 (+108359)	Island	5.78805	1.13445e-05
cg10829621	chr1:6304421	HES3	HES3 (+170)	N_Shore	5.92282	3.34583e-05
cg16250812	chr1:65299902	JAK1	RAVER2 (+89125), JAK1 (+132284)		-7.68796	7.22375e-06
cg19711587	chr1:7492510	CAMTA1	VAMP3 (-338818), CAMTA1 (+647127)		-3.19766	1.82325e-05
cg02750587	chr1:85156370	SSX2IP	SSX2IP (-131)	Island	2.22184	2.84017e-05
cg24574111	chr1:85331084	LPAR3	SSX2IP (-174845), LPAR3 (+27811)		-3.46358	1.60621e-06
cg02578391	chr1:8877013	RERE	RERE (+685)	Island	2.63697	2.96241e-05
cg18785742	chr1:9318091	H6PD	SPSB1 (-34849), H6PD (+23229)		-4.43784	4.45848e-05
cg06779253	chr1:9375627	SPSB1	SLC25A33 (-223900), SPSB1 (+22687)		7.64144	8.4988e-06
cg00525597	chr1:973595	AGRN	AGRN (+18093), RNF223 (+36091)	N_Shore	6.59795	1.72087e-07
cg19050990	chr1:98511523	-	SNX7 (-615712), DPYD (-124909)	Island	2.73958	4.59951e-06
cg07183447	chr10:102484107	-	PAX2 (-21360), HIF1AN (+188467)	N_Shore	3.6893	1.31623e-05
cg26605164	chr10:102821565	KAZALD1	KAZALD1 (+567)	Island	7.73276	2.45245e-07
cg27143570	chr10:102975075	-	LBX1 (+13641), TLX1 (+84015)	N_Shore	4.35659	2.27019e-05
cg26477793	chr10:104262085	ACTR1A	SUFU (-1633), ACTR1A (+426)	N_Shore	2.17511	2.12311e-06
cg08675654	chr10:112403955	RBM20	RBM20 (-199)	Island	2.85542	2.74927e-05
cg22961814	chr10:112670508	NCRNA00081	BBIP1 (+8615), PDCD4 (+38956)		-2.93108	1.77571e-06
cg09554983	chr10:112679006	NCRNA00081;SHOC2	SHOC2 (-294), BBIP1 (+117)	Island	2.02352	1.43101e-05
cg04266779	chr10:114710018	TCF7L2	TCF7L2 (+10)	N_Shelf	3.70186	4.70815e-05
cg27110166	chr10:114866318	TCF7L2	HABP2 (-446459), TCF7L2 (+156310)		-4.79152	1.75288e-05
cg04475085	chr10:115439367	CASP7	CASP7 (-58)	Island	2.92912	2.6183e-05
cg17900199	chr10:1156548	WDR37	IDI1 (-61488), ADARB2 (+623121)		-6.42082	4.62756e-05
cg11795975	chr10:118502947	HSPA12A	HSPA12A (-863)	S_Shore	8.67978	1.15976e-05
cg03411288	chr10:11865805	C10orf47	ECHDC3 (+81450), UPF2 (+219034)	Island	3.83438	2.54724e-05
cg13370460	chr10:123428065	-	FGFR2 (-70094), ATE1 (+259480)		7.61542	3.85759e-05
cg08410227	chr10:125753823	-	CPXM2 (-102324), CHST15 (+98106)	S_Shore	6.42609	6.6765e-07
cg05090351	chr10:126851162	-	C10orf137 (-556921), CTBP2 (-134710)	Island	-6.55068	2.09961e-05
cg18368487	chr10:128994702	FAM196A;DOCK1	NPS (-352910), DOCK1 (+400680)	Island	2.3504	7.62303e-06
cg00446900	chr10:129717806	PTPRE	PTPRE (+12482), MKI67 (+206661)		6.51545	3.78964e-05
cg09337375	chr10:131812798	-	GLRX3 (-121840), EBF3 (-50708)	N_Shore	-3.45208	3.54271e-05
cg03964208	chr10:132461229	-	GLRX3 (+526591)		-4.73263	2.61399e-05
cg04323925	chr10:133742464	-	PPP2R2D (-5495)		8.91286	3.52228e-05
cg12379046	chr10:133773711	-	BNIP3 (+21723), PPP2R2D (+25752)		-5.43244	1.70301e-07
cg23035058	chr10:133982861	JAKMIP3	DPYSL4 (-17552), JAKMIP3 (+64549)		5.67818	2.1496e-05
cg25961733	chr10:134228239	PWWP2B	INPP5A (-123113), STK32C (-106763)		4.79553	3.04398e-05
cg23967442	chr10:134570057	INPP5A	NKX6-2 (+29479), INPP5A (+218705)	S_Shelf	-7.9103	4.47715e-05
cg06732450	chr10:134572361	INPP5A	NKX6-2 (+27175), INPP5A (+221009)		-7.54807	5.88112e-07
cg03078672	chr10:134733076	-	NKX6-2 (-133540), TTC40 (+23012)	Island	-6.4878	1.40236e-05
cg08498533	chr10:134738569	-	NKX6-2 (-139033), TTC40 (+17519)	Island	8.38636	1.31754e-05
cg23845574	chr10:135051270	VENTX	VENTX (-137)	Island	6.42022	4.62605e-05
cg05640416	chr10:135176430	ECHS1	C10orf125 (-4902)		-4.13482	2.48318e-05
cg26569590	chr10:1448043	ADARB2	IDI1 (-352983), ADARB2 (+331626)		-2.1072	4.94673e-05
cg20569758	chr10:16478554	PTER	PTER (-412)	N_Shore	7.8568	2.2046e-05
cg19856444	chr10:18241116	SLC39A12	SLC39A12 (+349)		-8.93076	5.5243e-06
cg15762032	chr10:26506933	GAD2	APBB1IP (-220332), GAD2 (+1698)	Island	5.03458	3.26545e-06
cg17266562	chr10:26727598	APBB1IP	APBB1IP (+333)	Island	4.57607	5.86283e-06
cg24260931	chr10:3148326	PFKP	PFKP (+38615), PITRM1 (+66706)	N_Shore	6.85013	2.54435e-05
cg22988146	chr10:3239873	-	PITRM1 (-24841), KLF6 (+587599)		2.41602	3.11115e-05
cg14562715	chr10:37967668	-	MTRNR2L7 (-75810), ZNF248 (+178817)	N_Shore	-4.43631	4.05453e-05
cg18613031	chr10:45967496	2008-03-01	MARCH8 (+63322), ALOX5 (+97868)		-6.04376	3.3697e-06
cg18910243	chr10:45967498	2008-03-01	MARCH8 (+63320), ALOX5 (+97870)		-5.72412	4.98887e-05
cg16135276	chr10:459697	DIP2C	ZMYND11 (+233764), DIP2C (+275910)	Island	-9.49758	3.75995e-05
cg01832346	chr10:47658413	ANTXRL	AGAP9 (-444788), ANXA8L2 (-88506)	S_Shelf	-3.93856	6.01342e-06
cg05652602	chr10:48388287	RBP3	RBP3 (+2703), ZNF488 (+33199)	N_Shore	-3.94404	2.24453e-06
cg20609883	chr10:49863421	-	ARHGAP22 (-50284), WDFY4 (-30096)	N_Shore	10.4662	4.83421e-05
cg21302771	chr10:5727416	C10orf18	ASB13 (-18859), GDI2 (+128095)	Island	3.33309	1.40462e-05
cg13977073	chr10:5979252	FBXO18	IL15RA (+40321), FBXO18 (+42904)		-4.36818	4.76044e-06
cg14238376	chr10:62324205	-	CDK1 (-214006), ANK3 (-174572)		-5.93257	3.38712e-05
cg03178609	chr10:71389700	C10orf35	C10orf35 (-302)	N_Shore	5.16266	3.18011e-06
cg23386779	chr10:71570779	COL13A1	H2AFY2 (-241577), COL13A1 (+9136)		-5.31008	5.14301e-09
cg11064744	chr10:75227339	PPP3CB	ZMYND17 (-34021), PPP3CB (+28442)		-7.62789	3.35457e-05
cg17836247	chr10:772969	-	DIP2C (-37362), LARP4B (+158732)	S_Shore	-4.17202	1.41475e-05
cg13650740	chr10:80516517	-	ZMIZ1 (-312274), RPS24 (+723000)		7.02949	2.16798e-05
cg25907916	chr10:81205166	ZCCHC24	ZCCHC24 (-1239), ZCCHC24 (+216)	Island	3.13673	1.9838e-05
cg23290556	chr10:81707922	SFTPD	SFTPD (+938)		-3.11435	2.25694e-05
cg13856405	chr10:821395	-	DIP2C (-85788), LARP4B (+110306)		6.17174	7.84168e-06
cg06780673	chr10:89367706	-	PAPSS2 (-51769), MINPP1 (+103484)		-7.82811	1.42234e-05
cg18076559	chr10:90639992	STAMBPL1	STAMBPL1 (-33)	Island	1.72001	6.33218e-06
cg17120764	chr10:90750249	FAS;ACTA2	FAS (-38)	N_Shore	5.24331	4.8289e-05
cg02187457	chr10:92631526	RPP30	RPP30 (+53)		3.00345	3.15995e-06
cg12752627	chr10:94827528	CYP26C1	CYP26A1 (-6118), CYP26C1 (+6508)	N_Shore	-4.908	3.11716e-05
cg13542368	chr10:95049539	-	MYOF (+192534), CYP26A1 (+215893)		-4.01276	3.70565e-05
cg15711987	chr10:99393886	MORN4	PI4K2A (-6556), C10orf62 (+44437)	S_Shore	8.4111	3.97115e-06
cg01745420	chr11:102324112	TMEM123	TMEM123 (-338)	S_Shore	5.77721	1.82764e-05
cg26898087	chr11:106888299	GUCY1A2	GUCY1A2 (+871)	N_Shore	4.59186	1.68855e-05
cg04657268	chr11:1074873	MUC2	MUC2 (-1)		-7.43618	6.90579e-06
cg03980250	chr11:107986307	-	ACAT1 (-5950), CUL5 (+106900)		-5.30126	2.72246e-05
cg06263250	chr11:10930482	-	ZBED5 (-50863), CSNK2A1 (+444421)		-4.28666	1.588e-05
cg06459000	chr11:111411199	LAYN	LAYN (-33)	Island	4.37384	4.8669e-05
cg01439566	chr11:113932189	ZBTB16	ZBTB16 (+902)	Island	5.04619	2.58822e-05
cg09549591	chr11:11523491	GALNTL4	CSNK2A1 (-148588), GALNTL4 (+120069)		5.46928	4.79855e-06
cg05730269	chr11:118477055	PHLDB1	ARCN1 (+33954), TREH (+73325)	N_Shore	6.57841	1.19438e-05
cg23272668	chr11:11863629	USP47	USP47 (+660)	Island	3.23231	7.36333e-06
cg24421870	chr11:119290274	THY1	USP2 (-37839), THY1 (+3971)	N_Shelf	5.57386	2.68287e-05
cg07410633	chr11:120397626	-	GRIK4 (-133351), ARHGEF12 (+190009)		-3.89808	1.27101e-05
cg23228587	chr11:123756522	TMEM225	TMEM225 (-183)		-2.75519	3.76424e-06
cg26722658	chr11:124545191	SPA17;SIAE	SIAE (-1415)	S_Shore	-8.11511	9.90885e-06
cg07298431	chr11:129817649	PRDM10	NFRKB (-54746), PRDM10 (+55080)		-3.39606	3.91276e-06
cg17578755	chr11:1299291	TOLLIP	TOLLIP (+31600), MUC5B (+54997)	Island	9.45674	5.87669e-06
cg22643214	chr11:1304396	TOLLIP	TOLLIP (+26495), MUC5B (+60102)	S_Shore	8.22119	1.48398e-07
cg09364022	chr11:132115876	NTM	NTM (+335165), OPCML (+697160)		6.73775	4.58822e-05
cg16472011	chr11:1328486	TOLLIP	TOLLIP (+2405), MUC5B (+84192)	N_Shore	6.74547	1.75608e-06
cg26311804	chr11:133155303	OPCML	OPCML (-342267), SPATA19 (+560088)		-5.8466	1.38198e-06
cg26532812	chr11:133804526	IGSF9B	SPATA19 (-89135), IGSF9B (+22353)	S_Shelf	13.2116	4.49361e-07
cg23593752	chr11:134094362	NCAPD3;VPS26B	VPS26B (-198), NCAPD3 (+63)	Island	2.38335	1.84685e-05
cg04547675	chr11:13986162	SPON1	SPON1 (+1979), RRAS2 (+394567)	Island	5.66582	1.90485e-05
cg25054929	chr11:14438148	-	RRAS2 (-57419), COPB1 (+83266)		-2.90078	1.11509e-05
cg13208333	chr11:15217886	INSC	INSC (+83917)		-4.14471	1.30885e-05
cg23726178	chr11:1847307	-	CTSD (-62086), SYT8 (-8366)	Island	5.79278	2.64742e-05
cg09095364	chr11:1945918	TNNT3	MRPL23 (-22583), TNNT3 (+5120)	N_Shore	-4.26678	1.52141e-05
cg05998449	chr11:19911623	NAV2	NAV2 (+176743), DBX1 (+270246)		-8.98642	3.03191e-06
cg02541231	chr11:2398776	CD81	CD81 (+230)	Island	3.3173	5.67753e-06
cg11496778	chr11:3225076	-	OSBPL5 (-38495), MRGPRG (+14966)	Island	6.33006	1.40954e-07
cg24545466	chr11:33891541	LMO2	FBXO3 (-95471), LMO2 (+22294)	S_Shore	3.11434	3.32591e-05
cg01664310	chr11:34127046	NAT10	NAT10 (-64)	Island	2.03923	3.31597e-05
cg23845009	chr11:34323678	ABTB2	ABTB2 (+55876), NAT10 (+196568)		-4.10745	3.53521e-06
cg13540210	chr11:3665003	ART5;ART1	ART5 (-1519), ART1 (-1357)	S_Shore	-2.73061	1.74334e-05
cg00221668	chr11:394072	PKP3	PKP3 (-144)	N_Shore	-4.73818	1.31681e-05
cg26129677	chr11:45714776	-	SLC35C1 (-110846), CHST1 (-27571)		-2.52615	3.76131e-05
cg02801405	chr11:45727997	-	SLC35C1 (-97625), CHST1 (-40792)		-3.86709	1.84568e-05
cg03823901	chr11:4615063	OR52I1	OR52I1 (-205)		-5.79015	1.379e-05
cg08133937	chr11:46868042	CKAP5	CKAP5 (-184)	Island	1.60266	1.16774e-05
cg08508455	chr11:470429	PTDSS2	PTDSS2 (+20150), RNH1 (+36391)	N_Shore	7.67411	1.75162e-05
cg11614198	chr11:47364636	MYBPC3	MYBPC3 (+9616), MADD (+73438)		-2.70392	2.02186e-06
cg05585544	chr11:47624801	-	C1QTNF4 (-8841), MTCH2 (+39404)		-3.67593	3.90959e-07
cg23992426	chr11:47870622	NUP160	NUP160 (-566)	S_Shore	6.62708	3.41273e-05
cg04492369	chr11:491289	PTDSS2	RNH1 (+15531), PTDSS2 (+41010)	S_Shore	6.10493	1.27715e-06
cg01869193	chr11:58673087	-	GLYATL2 (-61091), GLYATL1 (-37634)	Island	2.77624	1.24203e-05
cg05993574	chr11:61129284	CYBASC3;TMEM138	CYBASC3 (-4924), TMEM138 (-188)	Island	2.19219	3.5393e-05
cg03370752	chr11:61136373	TMEM138	TMEM216 (-23458), TMEM138 (+6901)		-2.42677	4.50261e-05
cg26547875	chr11:62123922	ASRGL1	SCGB1A1 (-62584), ASRGL1 (+19149)		-5.75744	2.8342e-05
cg22289115	chr11:625796	MUPCDH	CDHR5 (-730)	N_Shore	-5.1389	2.69069e-05
cg04725041	chr11:63906084	MACROD1	MACROD1 (+27500), FLRT1 (+34723)		-6.32005	3.00284e-06
cg24624173	chr11:64329701	SLC22A11	SLC22A12 (-28580), SLC22A11 (+6604)	Island	-4.07649	9.75815e-06
cg04496233	chr11:64863659	C11orf2	C11orf2 (-23)	N_Shore	3.99934	2.20517e-05
cg23463310	chr11:65188784	NEAT1	SCYL1 (-103763), FRMD8 (+34744)	N_Shore	5.07646	7.88065e-06
cg11352146	chr11:65192550	NEAT1	SCYL1 (-99997), FRMD8 (+38510)	S_Shore	6.58827	3.82606e-05
cg12155547	chr11:65194965	-	SCYL1 (-97582), FRMD8 (+40925)	S_Shelf	9.41048	3.54226e-05
cg02856565	chr11:65366953	MAP3K11	KCNK7 (-3487)	Island	-4.4323	2.76484e-05
cg12018863	chr11:66277757	BBS1	BBS1 (-361)		5.67513	3.28895e-05
cg25506195	chr11:66445385	RBM4B	RBM4B (-111)	Island	2.30653	2.0381e-05
cg01980810	chr11:66489001	SPTBN2	SPTBN2 (-132)		5.20988	7.80296e-07
cg27163630	chr11:66643314	PC	LRFN4 (+18439), PC (+32025)		-2.29915	1.23861e-05
cg14877413	chr11:67068674	ANKRD13D	SSH3 (-2244)	N_Shelf	-4.2944	3.19991e-05
cg14803802	chr11:67221532	CABP4;GPR152	GPR152 (-1333), CABP4 (-1285)		-3.38007	6.45323e-06
cg10082963	chr11:67933294	SUV420H1	CHKA (-44437), SUV420H1 (+47489)		-4.59989	4.53401e-05
cg06053862	chr11:68028857	C11orf24	SUV420H1 (-48074), C11orf24 (+10611)		5.14273	1.72263e-05
cg02634507	chr11:6805810	OR2AG1	OR2AG1 (-437)		-5.58345	1.57035e-05
cg26467269	chr11:68179097	LRP5	PPP6R3 (-49088), LRP5 (+98990)	Island	-5.11723	8.34714e-06
cg12642521	chr11:68781202	MRGPRF	MRGPRF (-353)	S_Shelf	5.09157	2.64616e-05
cg11361442	chr11:68841024	TPCN2	CCND1 (-614848), TPCN2 (+24675)		4.85901	1.54772e-05
cg12129983	chr11:69462660	CCND1	CCND1 (+6788), ORAOV1 (+27504)	S_Shore	-4.96264	3.09012e-05
cg09373227	chr11:69484433	ORAOV1	ORAOV1 (+5731), CCND1 (+28561)		4.96273	3.30065e-05
cg18222122	chr11:69632117	FGF3	FGF4 (-41947), FGF3 (+2074)	Island	3.18368	2.91133e-05
cg09405076	chr11:70477139	SHANK2	CTTN (+232528), SHANK2 (+458702)		7.26371	4.61414e-05
cg01171670	chr11:71083308	-	SHANK2 (-147467), DHCR7 (+76168)		-5.96396	1.17214e-07
cg19429740	chr11:71640837	RNF121;LOC100133315	LOC100133315 (-1345), RNF121 (+1070)		5.60697	1.24797e-05
cg24194650	chr11:71714351	NUMA1	LRTOMT (-77025), IL18BP (+4394)		-2.64985	4.8113e-05
cg11603759	chr11:71951714	PHOX2A	PHOX2A (+3505), INPPL1 (+15833)	N_Shore	6.32002	1.5405e-05
cg26571618	chr11:72929307	P2RY2	P2RY2 (-36)	Island	5.38308	3.84578e-05
cg20114271	chr11:74168469	KCNE3	PGM2L1 (-58968), KCNE3 (+10130)		-8.37826	3.11436e-06
cg24267828	chr11:74724519	-	NEU3 (+24570), OR2AT4 (+76238)		-3.04522	1.62714e-05
cg12051260	chr11:78380599	ODZ4	NARS2 (-94691), ODZ4 (+771095)		-2.63496	1.37359e-05
cg19407682	chr11:78669177	ODZ4	NARS2 (-383269), ODZ4 (+482517)	N_Shelf	-5.20495	3.49609e-05
cg01826322	chr11:82997446	CCDC90B	CCDC90B (-70)	Island	3.27164	1.98022e-05
cg17308151	chr11:8703888	RPL27A	RPL27A (-106)	Island	2.46613	2.08949e-05
cg25830708	chr11:9406625	IPO7	IPO7 (+457)	Island	4.82833	2.18132e-07
cg00796728	chr11:94276898	FUT4	FUT4 (-118)	Island	5.45501	8.48736e-07
cg19625116	chr11:94276903	FUT4	FUT4 (-113)	Island	5.51065	1.83519e-05
cg23580509	chr11:94820250	-	ENDOD1 (-2723)	N_Shelf	-8.98917	1.69661e-05
cg18925664	chr11:95785126	MAML2	MTMR2 (-127756), MAML2 (+291217)		-8.52797	3.69205e-05
cg24322798	chr12:106648541	-	POLR3B (-102894), CKAP4 (-6829)		-8.11056	9.04719e-06
cg22025255	chr12:107346320	-	C12orf23 (-3223)	N_Shelf	-5.38553	4.99289e-05
cg19313353	chr12:107965627	BTBD11	PWP1 (-113962), BTBD11 (+253431)		-4.02105	1.75615e-05
cg02769206	chr12:109210684	SSH1	CORO1C (-85390), SSH1 (+40674)		6.42124	4.3389e-05
cg02033206	chr12:109722363	FOXN4	FOXN4 (+24661), ACACB (+145162)		-7.03123	2.07155e-05
cg12216749	chr12:110338002	TCHP	TCHP (-76)	Island	2.40428	2.07519e-05
cg24027996	chr12:111834727	-	FAM109A (-27803), SH2B3 (-9024)	N_Shore	7.63873	2.57063e-06
cg11072723	chr12:112460573	ERP29	ERP29 (+9422), NAA25 (+86061)		5.79616	3.668e-05
cg19723459	chr12:113658936	IQCD;TPCN1	TPCN1 (-323)	N_Shore	2.99941	4.25887e-05
cg11930955	chr12:113660045	TPCN1;IQCD	TPCN1 (+786)	S_Shore	7.61365	2.92481e-06
cg04624601	chr12:113910385	LHX5	LHX5 (-509)	Island	5.47867	4.51497e-05
cg04964669	chr12:117536182	TESC	TESC (+1068), FBXW8 (+187422)	N_Shore	6.38857	2.87667e-05
cg09327849	chr12:121342321	SPPL3	SPPL3 (-167)	Island	2.51457	3.20118e-05
cg26781726	chr12:122235309	LOC338799	RHOF (-3716)	Island	4.1709	2.64438e-05
cg04453352	chr12:122519951	MLXIP	MLXIP (+3300), IL31 (+138794)	S_Shelf	6.66302	2.53125e-05
cg20415828	chr12:123011764	RSRC2;KNTC1	KNTC1 (-44)	Island	2.37955	2.2072e-05
cg10477073	chr12:123477123	PITPNM2	ARL6IP4 (+12244), PITPNM2 (+117911)		6.43736	4.05404e-05
cg11601197	chr12:124812999	NCOR2	NCOR2 (+239010), ZNF664 (+355238)	S_Shelf	7.42114	1.93556e-05
cg16487573	chr12:124915227	NCOR2	NCOR2 (+136782), ZNF664 (+457466)	S_Shelf	12.899	3.50654e-05
cg07988206	chr12:131190324	-	RIMBP2 (-187863), STX2 (+133486)	S_Shelf	6.20988	4.66768e-05
cg21470120	chr12:131260791	-	RIMBP2 (-258330), STX2 (+63019)		5.49836	2.08685e-05
cg01832294	chr12:131535503	GPR133	SFSWAP (-660131), GPR133 (+97052)		-4.14057	2.81913e-05
cg25632983	chr12:132568608	EP400NL	DDX51 (+60271), EP400 (+134144)	Island	3.36146	2.8623e-05
cg12161887	chr12:132847907	GALNT9	GALNT9 (+57997), NOC4L (+218915)	Island	5.64898	4.11592e-05
cg05514909	chr12:133022853	-	P2RX2 (-172549), GALNT9 (-116949)	Island	-9.28289	1.29226e-05
cg06230418	chr12:133129990	FBRSL1	GALNT9 (-224086), P2RX2 (-65412)	N_Shore	-3.52696	1.27563e-05
cg26363039	chr12:1609549	LOC100292680	FBXL14 (+93781), ERC1 (+509146)		7.66293	4.20987e-05
cg22633381	chr12:1799875	ADIPOR2	ADIPOR2 (-371)	Island	2.3708	4.75963e-05
cg08179485	chr12:19373325	PLEKHA5	AEBP2 (-219282), PLEKHA5 (+90700)		-6.41756	2.65595e-06
cg06937491	chr12:1943722	LRTM2;CACNA2D4	LRTM2 (+14290), CACNA2D4 (+84147)		9.33643	3.10409e-05
cg06205574	chr12:23858674	SOX5	SOX5 (+243962)		-5.4654	4.70119e-06
cg22022442	chr12:31811083	C12orf72	METTL20 (-1525)		-5.80307	2.42504e-05
cg26714388	chr12:34488729	-	ALG10 (+313514)	Island	-5.36696	4.65186e-06
cg22489491	chr12:41963894	PDZRN4	PDZRN4 (+381645), GXYLT1 (+574778)	N_Shelf	-8.05087	2.00045e-05
cg25162927	chr12:45736875	ANO6	ARID2 (-386744), PLEKHA8P1 (-127087)		-2.62745	8.80363e-06
cg15968307	chr12:48577213	C12orf68	C12orf68 (-152)	N_Shore	3.64306	3.09286e-05
cg24566687	chr12:49731152	C1QL4	C1QL4 (-182)	Island	5.44454	2.62573e-05
cg27115548	chr12:49731189	C1QL4	C1QL4 (-219)	S_Shore	2.89967	3.91066e-06
cg09920043	chr12:50617546	LIMA1	CERS5 (-56450), LIMA1 (+59806)		-2.15973	2.68466e-05
cg10369363	chr12:52404422	GRASP	NR4A1 (-40763), GRASP (+3675)	N_Shelf	7.09303	5.72531e-06
cg19970338	chr12:534563	CCDC77	B4GALNT3 (-34979), CCDC77 (+23823)		-2.25852	4.45651e-05
cg15332241	chr12:53645477	MFSD5	MFSD5 (+108)	N_Shore	4.28241	5.92913e-06
cg03660326	chr12:53895436	TARBP2	MAP3K12 (-1993), TARBP2 (+60)	S_Shore	2.82662	2.43372e-05
cg13827287	chr12:54730461	MIR148B;COPZ1	COPZ1 (+11551), GPR84 (+27808)		6.79835	4.27466e-05
cg24639100	chr12:56221647	DNAJC14	DNAJC14 (+850)	N_Shore	-4.68984	1.82957e-05
cg00224312	chr12:56727386	PAN2	PAN2 (+146)	N_Shore	2.85148	2.19321e-05
cg07427396	chr12:56862729	SPRYD4	SPRYD4 (+429)		3.48242	1.26725e-06
cg23766360	chr12:6193688	VWF	ANO2 (-138291), VWF (+40147)		8.55953	7.91436e-06
cg22146245	chr12:62857919	-	MON2 (-2677)	N_Shelf	-8.09441	4.05301e-05
cg21544377	chr12:62997103	MIRLET7I;C12orf61	MON2 (+136507), PPM1H (+331561)	Island	3.38342	1.70445e-05
cg08908960	chr12:6421806	PLEKHG6	PLEKHG6 (+2205), TNFRSF1A (+29476)	S_Shore	-5.01465	7.22653e-06
cg21935292	chr12:65152931	GNS	GNS (+294)	Island	3.53712	3.57841e-05
cg27116036	chr12:6772317	ING4	ING4 (-10)	Island	7.30673	2.43536e-05
cg05484458	chr12:6949260	GNB3	GNB3 (-114)		-3.84571	7.88611e-06
cg17080277	chr12:71003576	PTPRB	PTPRB (+27643), KCNMB4 (+243515)	N_Shore	4.86767	2.10749e-05
cg25723986	chr12:7283120	CLSTN3	RBP5 (-1655), CLSTN3 (+154)		3.07127	1.67879e-05
cg22232397	chr12:74931695	LOC552889	KCNC2 (+671815)	Island	1.72391	2.83966e-05
cg15884713	chr12:772966	NINJ2	NINJ2 (-212)		6.47612	2.91095e-05
cg17723761	chr12:7864013	DPPA3	DPPA3 (-75)		-7.27516	5.2722e-07
cg01093028	chr12:89749080	-	DUSP6 (-2785)	S_Shore	4.35203	4.93029e-05
cg11225410	chr12:93966317	SOCS2	SOCS2 (+837)	Island	6.31762	2.0938e-06
cg02665843	chr12:98503559	-	SLC9A7P1 (+347363)		-7.26719	4.86598e-05
cg15669196	chr13:100621543	ZIC5	ZIC5 (+2634), CLYBL (+362625)	Island	4.71863	4.85415e-05
cg09513380	chr13:100622253	ZIC5	ZIC5 (+1924), CLYBL (+363335)	Island	3.66063	2.6856e-05
cg17902007	chr13:101184847	A2LD1	A2LD1 (+1208), PCCA (+443579)	Island	-2.21278	9.57522e-06
cg04568121	chr13:102072766	-	NALCN (-3954)	S_Shelf	-5.80469	1.00288e-05
cg22492943	chr13:108868076	LIG4	ABHD13 (-2686), LIG4 (-195)	S_Shore	2.70667	4.1413e-05
cg21143446	chr13:108922340	TNFSF13B	TNFSF13B (+364)		7.24957	4.85099e-05
cg18703238	chr13:108922361	TNFSF13B	TNFSF13B (+385)		10.3016	4.36073e-07
cg21784254	chr13:108922428	TNFSF13B	TNFSF13B (+452)		6.59994	1.64687e-06
cg01462856	chr13:108922745	TNFSF13B	TNFSF13B (+769)		10.1058	1.27492e-05
cg24640561	chr13:108979138	-	MYO16 (-269361), TNFSF13B (+57162)		-3.60769	5.38964e-06
cg19210763	chr13:110679972	-	IRS2 (-241059), COL4A1 (+279523)		-7.14874	3.45227e-05
cg23895558	chr13:111572288	-	ARHGEF7 (-195335), ING1 (+204930)	S_Shelf	-4.61426	9.98785e-06
cg16645705	chr13:111881218	ARHGEF7	C13orf16 (-91796), ARHGEF7 (+113595)		7.33588	4.22886e-05
cg01963754	chr13:111977248	C13orf16	SOX1 (-744664), C13orf16 (+4234)	N_Shore	14.9886	2.86123e-08
cg02557133	chr13:111977362	C13orf16	SOX1 (-744550), C13orf16 (+4348)	N_Shore	11.6273	1.24065e-09
cg08134545	chr13:113122353	-	SPACA7 (+91703), TUBGCP3 (+120127)	S_Shore	-3.69318	6.88044e-06
cg02654859	chr13:113796050	F10	PROZ (-16917), F10 (+18938)		-3.53722	3.10934e-05
cg04505897	chr13:113955200	LAMP1	LAMP1 (+3732), GRTP1 (+63262)	S_Shelf	-4.01175	3.00447e-05
cg10072464	chr13:114064536	-	GRTP1 (-46074), ADPRHL1 (+43302)	N_Shelf	7.6284	1.42865e-05
cg21356851	chr13:114180126	TMCO3	TFDP1 (-58929), TMCO3 (+34819)		-4.00903	1.99324e-05
cg24851858	chr13:114927579	-	CDC16 (-72782), RASA3 (-29485)	S_Shore	8.7656	3.45347e-05
cg14863944	chr13:22740131	-	FGF9 (+494917)		-4.28976	2.77348e-05
cg26087651	chr13:22836354	-	SGCG (-918705), FGF9 (+591140)		-5.73312	3.78857e-05
cg14110147	chr13:28024806	MTIF3	MTIF3 (-473)	Island	1.97875	1.59193e-05
cg12679790	chr13:28518899	ATP5EP2	CDX2 (+24417), PDX1 (+24732)		-5.89373	1.5403e-05
cg00178356	chr13:28711810	LOC100288730;PAN3	PAN3 (-832)	N_Shore	2.67066	1.55873e-05
cg21297704	chr13:30002592	MTUS2	SLC7A1 (+167232), MTUS2 (+403845)		2.48005	1.49068e-05
cg10662943	chr13:30938773	LOC100188949	KATNAL1 (-57611), HMGB1 (+101307)		-2.43987	2.95459e-05
cg01695255	chr13:35350760	-	NBEA (-165663), RFC3 (+958555)		-4.95369	2.79667e-05
cg10936999	chr13:45912589	TPT1;SNORA31	KCTD4 (-137415), TPT1 (+2707)	N_Shelf	7.23046	9.73518e-06
cg20884298	chr13:46190037	FAM194B	SPERT (-86408), COG3 (+151008)		5.61472	3.22739e-05
cg17070113	chr13:46542006	ZC3H13	SIAH3 (-116161), ZC3H13 (+84887)		-3.36709	1.70491e-06
cg18200810	chr13:47472200	HTR2A	HTR2A (-1032)		5.69833	4.51023e-05
cg07596235	chr13:51414275	DLEU7	RNASEH2B (-69538), ST13P4 (+668122)	N_Shelf	3.83851	1.43583e-05
cg25246876	chr13:70678609	KLHL1	KLHL1 (+4015)	N_Shelf	-8.36121	1.20476e-05
cg05380793	chr13:73301995	C13orf37;C13orf34	MZT1 (-58), BORA (-46)	Island	2.74643	4.31012e-06
cg19929646	chr13:73356406	DIS3;PIBF1	DIS3 (-63), PIBF1 (+177)	Island	2.4901	4.43917e-06
cg26400954	chr13:76291075	LMO7	LMO7 (+80617)		-8.41587	4.94355e-05
cg16203262	chr13:78495961	EDNRB	EDNRB (-2059)	S_Shelf	-7.33908	4.3306e-06
cg15896117	chr13:95658809	-	SOX21 (-294421), ABCC4 (+294877)	S_Shelf	-6.02863	4.34124e-05
cg09785846	chr13:96454018	UGGT2	DNAJC3 (+124626), UGGT2 (+251717)		-4.7098	4.71378e-05
cg03859162	chr13:99404887	SLC15A1	SLC15A1 (+41)	Island	2.96669	2.26721e-05
cg10764891	chr14:100434934	-	EVL (-96816), EML1 (+175190)	N_Shelf	-6.0601	1.33365e-05
cg14356262	chr14:101071081	-	DLK1 (-122120), BEGAIN (-36675)		-5.30079	3.18319e-05
cg24182681	chr14:102500472	DYNC1H1	DYNC1H1 (+69608), HSP90AA1 (+105613)		6.38106	7.92643e-06
cg21931972	chr14:104000955	TRMT61A	TRMT61A (+5447), BAG5 (+27699)	Island	8.40017	8.70305e-06
cg05873568	chr14:105155145	INF2	INF2 (-797)	N_Shore	8.64819	3.83664e-08
cg01759870	chr14:105936409	MTA1	CRIP2 (-4721)	Island	8.4973	1.9251e-05
cg04903883	chr14:106321551	-	IGHE (+7910), TMEM121 (+328599)	N_Shore	-2.69462	4.39824e-05
cg05158362	chr14:106916446	-	ADAM6 (-478089)	Island	-5.77529	3.36508e-05
cg16812621	chr14:19888434	-	OR11H2 (+294056), OR11H12 (+510841)	Island	-6.24739	4.51857e-06
cg00837218	chr14:21865939	CHD8;SNORD8	SUPT16H (-13515), CHD8 (+33927)		-8.02216	4.81919e-05
cg18854441	chr14:21899991	CHD8	CHD8 (-125)		-7.45488	1.45153e-05
cg26083141	chr14:23878455	MYH6	MYH6 (-970)		-4.50099	9.06854e-06
cg26071823	chr14:24583182	DCAF11	DCAF11 (-723)	N_Shore	3.53336	5.36216e-07
cg07519495	chr14:24732551	TGM1	TGM1 (-136)		-5.41031	4.20817e-05
cg04389921	chr14:26226996	-	STXBP6 (-707902), NOVA1 (+839963)		-4.21427	1.5307e-05
cg15935291	chr14:29130634	-	FOXG1 (-105652)		-7.57917	1.70501e-05
cg08274139	chr14:31484468	STRN3;MIR624	AP4S1 (-9843), COCH (+140728)		-5.08277	1.79849e-05
cg05769169	chr14:34419832	EGLN3	EGLN3 (+451)	Island	3.01941	1.40092e-05
cg02279747	chr14:35451965	SRP54	SRP54 (-138)	Island	2.5635	2.59692e-05
cg04350121	chr14:39308079	-	CLEC14A (-582506), SEC23A (+264357)		-3.36081	2.63567e-05
cg01938354	chr14:45431411	KLHL28;FAM179B	FAM179B (-4)	N_Shore	2.33802	3.40325e-05
cg04301800	chr14:50101980	C14orf104	DNAAF2 (-33)	Island	3.28522	2.56859e-05
cg15365950	chr14:50160307	KLHDC1	KLHDC1 (+485)	Island	2.3885	2.15988e-05
cg10419590	chr14:53344150	FERMT2	GNPNAT1 (-85765), FERMT2 (+73664)		-6.13093	1.02219e-05
cg23377648	chr14:56216951	-	PELI2 (-368141), KTN1 (+170027)		-5.87913	6.91895e-07
cg20914879	chr14:56566808	-	PELI2 (-18284), KTN1 (+519884)		-5.55786	4.38862e-05
cg05957518	chr14:58711500	PSMA3	PSMA3 (-22)	Island	2.96319	8.9654e-06
cg26303870	chr14:69443683	ACTN1	ZFP36L1 (-180724), ACTN1 (+2399)	N_Shore	6.34129	2.94007e-09
cg18326365	chr14:69727753	GALNTL1	GALNTL1 (+1073), ERH (+137267)	Island	2.65783	3.32543e-05
cg25495195	chr14:73359629	DPF3	DPF3 (+1179), RGS6 (+960474)	Island	-5.02169	4.12983e-06
cg19646759	chr14:76112898	FLVCR2	C14orf1 (+14639), FLVCR2 (+67959)		-3.05577	8.41442e-07
cg15320277	chr14:79316418	NRXN3	NRXN3 (+446326)		-9.38664	1.38526e-05
cg06665984	chr14:92506784	TRIP11	TRIP11 (-382)	Island	3.18558	4.68298e-05
cg22999830	chr14:93532632	ITPK1;NCRNA00203	ITPK1 (+49630), CHGA (+143188)		9.12541	2.36355e-06
cg01865108	chr14:93583621	ITPK1	ITPK1 (-1359)	S_Shore	-3.80936	1.63362e-05
cg05012523	chr14:94259000	-	PRIMA1 (-4235)	S_Shelf	-6.06187	3.01053e-05
cg09247392	chr14:94424156	ASB2	PRIMA1 (-169391), ASB2 (+18919)		-4.45766	5.15921e-06
cg17291001	chr14:95107626	SERPINA13	SERPINA13 (+565)		-3.72015	4.71014e-05
cg10942690	chr14:95538480	-	GSC (-301982), DICER1 (+69604)		-6.14889	1.13726e-05
cg16336066	chr14:95789941	-	CLMN (-3697)	S_Shelf	-3.63958	3.58401e-05
cg09001782	chr14:95916138	C14orf49	CLMN (-129894), C14orf49 (+26034)		-4.13749	2.90946e-05
cg16362123	chr14:96559908	C14orf132	BDKRB2 (-111226), C14orf132 (+54248)		-5.87052	2.99505e-05
cg24227590	chr15:101455854	ALDH1A3	LRRK1 (-3605)	N_Shelf	-3.99144	1.03535e-05
cg12688597	chr15:20487872	-	HERC2P3 (+223560)		-5.0624	5.9771e-06
cg14781383	chr15:21145699	-	GOLGA6L6 (-398586)		-9.36813	1.73987e-06
cg07523089	chr15:21145758	-	GOLGA6L6 (-398645)		-3.61422	2.46421e-06
cg07959104	chr15:22833149	TUBGCP5	TUBGCP5 (-245)	N_Shore	15.3542	3.64655e-09
cg17809365	chr15:22833172	TUBGCP5	TUBGCP5 (-222)	N_Shore	17.6078	7.78202e-11
cg16707215	chr15:22833213	TUBGCP5	TUBGCP5 (-181)	N_Shore	19.5218	1.43876e-10
cg18106434	chr15:22833248	TUBGCP5	TUBGCP5 (-146)	N_Shore	13.6954	3.89333e-13
cg24525828	chr15:22833288	TUBGCP5	TUBGCP5 (-106)	Island	16.2978	4.22332e-20
cg16639637	chr15:22833308	TUBGCP5	TUBGCP5 (-86)	Island	17.5798	2.70306e-22
cg17121412	chr15:22833400	TUBGCP5	TUBGCP5 (+6)	Island	17.2516	4.69403e-17
cg02478956	chr15:22833681	TUBGCP5	TUBGCP5 (+287)	Island	14.7914	7.70368e-16
cg17161804	chr15:22833785	TUBGCP5	TUBGCP5 (+391)	Island	4.80709	7.38428e-11
cg09762043	chr15:22833802	TUBGCP5	TUBGCP5 (+408)	Island	15.5509	1.41487e-14
cg14839501	chr15:22836819	TUBGCP5	CYFIP1 (-55864), TUBGCP5 (+3425)	S_Shelf	10.0728	6.00289e-08
cg05502271	chr15:22892535	CYFIP1	CYFIP1 (-148)	Island	3.6619	4.67741e-07
cg18462168	chr15:22892545	CYFIP1	CYFIP1 (-138)	Island	3.41088	4.26338e-07
cg22432269	chr15:22892697	CYFIP1	CYFIP1 (+14)	Island	2.57849	7.33512e-06
cg12598048	chr15:22892705	CYFIP1	CYFIP1 (+22)	Island	3.70924	1.44444e-05
cg02594498	chr15:22893147	CYFIP1	CYFIP1 (+464)	Island	3.90613	7.12869e-10
cg21662263	chr15:22893997	CYFIP1	CYFIP1 (+1314), NIPA2 (+140429)	Island	4.39298	4.35259e-07
cg00614644	chr15:22936371	CYFIP1	CYFIP1 (+43688), NIPA2 (+98055)		-4.15951	1.555e-05
cg01768385	chr15:22960745	CYFIP1	CYFIP1 (+68062), NIPA2 (+73681)		-3.43843	1.73759e-05
cg24177219	chr15:23029961	NIPA2	NIPA2 (+4465), CYFIP1 (+137278)	N_Shelf	7.66054	3.29918e-05
cg07483245	chr15:23034598	NIPA2	NIPA2 (-172)	Island	2.45886	3.09649e-05
cg03382910	chr15:23049107	NIPA1	NIPA2 (-14681), NIPA1 (+37328)		-4.06738	3.31929e-06
cg15159661	chr15:23049183	NIPA1	NIPA2 (-14757), NIPA1 (+37252)		-4.1892	1.99371e-06
cg07055681	chr15:23049563	NIPA1	NIPA2 (-15137), NIPA1 (+36872)		-4.12075	6.46768e-07
cg00207833	chr15:23085646	NIPA1	NIPA1 (+789)	Island	10.0475	1.6085e-10
cg26955196	chr15:23085768	NIPA1	NIPA1 (+667)	Island	10.5199	1.72918e-11
cg10137463	chr15:23085908	NIPA1	NIPA1 (+527)	Island	8.66848	4.36997e-09
cg17934940	chr15:23086598	NIPA1	NIPA1 (-163)	Island	4.28197	4.54044e-08
cg09884077	chr15:23086698	NIPA1	NIPA1 (-263)	Island	10.5986	2.57614e-21
cg05502464	chr15:23086888	NIPA1	NIPA1 (-453)	Island	9.38443	5.08739e-16
cg21404224	chr15:23086897	NIPA1	NIPA1 (-462)	Island	3.90779	1.36885e-07
cg24947163	chr15:23086952	NIPA1	NIPA1 (-517)	S_Shore	5.95321	3.75114e-12
cg02326796	chr15:23086975	NIPA1	NIPA1 (-540)	S_Shore	7.23452	5.39937e-14
cg24154474	chr15:23086979	NIPA1	NIPA1 (-544)	S_Shore	3.32865	9.81987e-06
cg24739950	chr15:23390329	-	MKRN3 (-420124), GOLGA8IP (+135088)		-3.32903	2.24323e-05
cg17819168	chr15:23807180	-	MKRN3 (-3273)		12.5942	2.31756e-09
cg13423098	chr15:23807234	-	MKRN3 (-3219)		11.9902	1.31455e-10
cg09437135	chr15:23810163	MKRN3	MKRN3 (-290)		7.85735	1.47216e-05
cg20769842	chr15:23810238	MKRN3	MKRN3 (-215)		10.5129	8.74856e-07
cg16131766	chr15:23810280	MKRN3	MKRN3 (-173)		11.3009	6.099e-08
cg05952543	chr15:23810378	MKRN3	MKRN3 (-75)		7.59924	3.68192e-06
cg00215587	chr15:23810843	MKRN3	MKRN3 (+390)		11.3167	6.27443e-09
cg11100640	chr15:23810861	MKRN3	MKRN3 (+408)		6.19668	3.5379e-05
cg23234999	chr15:23811205	MKRN3	MKRN3 (+752)		6.92576	7.0062e-06
cg03851878	chr15:23887710	-	MAGEL2 (+5282), MKRN3 (+77257)		8.20583	4.5151e-09
cg26957602	chr15:23888261	-	MAGEL2 (+4731), MKRN3 (+77808)		7.16154	1.89323e-05
cg02982734	chr15:23891048	MAGEL2	MAGEL2 (+1944), MKRN3 (+80595)		-6.9409	6.99966e-06
cg05630136	chr15:23891780	MAGEL2	MAGEL2 (+1212), MKRN3 (+81327)		-5.19607	1.26048e-06
cg20747630	chr15:23892574	MAGEL2	MAGEL2 (+418)		14.2006	5.27209e-18
cg04142555	chr15:23892656	MAGEL2	MAGEL2 (+336)		14.1318	1.25153e-15
cg14432018	chr15:23892770	MAGEL2	MAGEL2 (+222)		9.90355	1.7959e-12
cg19961998	chr15:23893025	MAGEL2	MAGEL2 (-33)		14.8252	5.74358e-18
cg18253764	chr15:23893040	MAGEL2	MAGEL2 (-48)		15.2009	6.31246e-20
cg10073842	chr15:23894198	MAGEL2	MAGEL2 (-1206)		11.8452	1.84516e-10
cg11591719	chr15:23894841	-	MAGEL2 (-1849)		-9.1922	1.16458e-08
cg12532169	chr15:23932370	NDN	NDN (+79)	Island	5.33788	1.03458e-05
cg13828758	chr15:23932373	NDN	NDN (+76)	Island	5.69082	1.35492e-05
cg26725891	chr15:23932412	NDN	NDN (+37)	Island	9.53504	1.07835e-07
cg12138102	chr15:23933560	NDN	NDN (-1111)	S_Shore	-8.6187	2.77108e-09
cg25061289	chr15:23933620	NDN	NDN (-1171)	S_Shore	-8.12902	4.30212e-07
cg10418862	chr15:23935720	-	NDN (-3271)	S_Shelf	8.7691	2.59675e-11
cg12114114	chr15:24114806	-	C15orf2 (-805734), NDN (-182357)		6.60611	7.21156e-08
cg07716696	chr15:24123232	-	C15orf2 (-797308), NDN (-190783)	Island	9.39465	1.3053e-05
cg17918544	chr15:24123363	-	C15orf2 (-797177), NDN (-190914)	Island	8.20644	4.75664e-09
cg26708976	chr15:24672531	-	NDN (-740082), C15orf2 (-248009)	Island	10.1903	3.92053e-09
cg15029747	chr15:24823713	PWRN1	NDN (-891264), C15orf2 (-96827)		-11.7428	5.40917e-08
cg23041822	chr15:24917974	-	C15orf2 (-2566)	N_Shelf	-8.38675	1.02835e-05
cg13974330	chr15:24919957	C15orf2	C15orf2 (-583)	N_Shore	-5.82054	3.83352e-07
cg04800490	chr15:24920494	C15orf2	C15orf2 (-46)	N_Shore	-7.12351	8.90856e-07
cg00613997	chr15:24920990	C15orf2	C15orf2 (+450)	Island	-4.01372	2.0537e-05
cg13077138	chr15:24921183	C15orf2	C15orf2 (+643)	Island	-13.8256	2.70933e-08
cg20809224	chr15:24924925	C15orf2	SNRPN (-176772), C15orf2 (+4385)	S_Shelf	-8.07243	3.31661e-07
cg21272919	chr15:25014966	-	SNRPN (-86731), C15orf2 (+94426)	N_Shelf	-7.96685	1.2909e-05
cg15298722	chr15:25018132	-	SNRPN (-83565), C15orf2 (+97592)	N_Shore	9.15966	3.20881e-06
cg13495693	chr15:25018227	-	SNRPN (-83470), C15orf2 (+97687)	Island	16.224	3.93826e-09
cg20707630	chr15:25018449	-	SNRPN (-83248), C15orf2 (+97909)	Island	8.45456	7.37886e-07
cg04655834	chr15:25031239	-	SNRPN (-70458), C15orf2 (+110699)		-9.34873	1.90421e-06
cg22491305	chr15:25068564	SNRPN	SNRPN (-33133), C15orf2 (+148024)		9.10669	6.75966e-07
cg11265941	chr15:25068738	SNRPN	SNRPN (-32959), C15orf2 (+148198)		6.91817	2.1317e-05
cg11826663	chr15:25068754	SNRPN	SNRPN (-32943), C15orf2 (+148214)		12.1299	9.00963e-19
cg24785225	chr15:25068757	SNRPN	SNRPN (-32940), C15orf2 (+148217)		13.7446	3.12466e-15
cg27304225	chr15:25068769	SNRPN	SNRPN (-32928), C15orf2 (+148229)		8.72332	5.10504e-12
cg16321029	chr15:25068850	SNRPN	SNRPN (-32847), C15orf2 (+148310)		12.3267	2.13405e-09
cg02305723	chr15:25093456	SNRPN	SNRPN (-8241), C15orf2 (+172916)	Island	11.2777	4.94107e-05
cg19964320	chr15:25096573	SNRPN	SNRPN (-5124), C15orf2 (+176033)	S_Shelf	-10.3547	3.30879e-14
cg01240229	chr15:25101627	SNRPN	SNRPN (-70)		12.5766	1.59077e-18
cg27233338	chr15:25101646	SNRPN	SNRPN (-51)		12.7241	1.8394e-12
cg22259765	chr15:25119502	SNRPN	SNURF (-80567), SNRPN (+17805)	N_Shelf	-9.43447	4.68733e-05
cg27644292	chr15:25123287	SNRPN	SNURF (-76782), SNRPN (+21590)	N_Shore	14.8495	1.38824e-07
cg25657700	chr15:25123491	SNRPN	SNURF (-76578), SNRPN (+21794)	Island	13.3424	1.12714e-07
cg21870668	chr15:25123731	SNRPN	SNURF (-76338), SNRPN (+22034)	S_Shore	13.5313	4.42037e-07
cg09206878	chr15:25165585	SNRPN	SNURF (-34484), SNRPN (+63888)		-7.68419	3.51154e-06
cg12298755	chr15:25199713	SNRPN;SNURF	SNURF (-356)	N_Shore	9.24039	6.19816e-06
cg18506672	chr15:25200253	SNRPN;SNURF	SNURF (+184)	Island	18.1933	5.92829e-15
cg02125271	chr15:25200406	SNRPN;SNURF	SNURF (+337)	Island	15.5744	1.18084e-13
cg26875073	chr15:25200490	SNRPN;SNURF	SNURF (+421)	Island	17.0241	6.17516e-12
cg22159025	chr15:25201020	SNRPN;SNURF	SNURF (+951)	Island	14.5529	1.12247e-13
cg22555495	chr15:25201224	SNRPN;SNURF	SNURF (+1155), UBE3A (+482950)	S_Shore	9.51412	1.31189e-12
cg01614564	chr15:25201429	SNRPN;SNURF	SNURF (+1360), UBE3A (+482745)	S_Shore	6.11393	3.01837e-08
cg13073261	chr15:25201732	SNRPN;SNURF	SNURF (+1663), UBE3A (+482442)	S_Shore	16.2488	3.04623e-14
cg11166999	chr15:25226929	PAR-SN;SNORD107	SNURF (+26860), UBE3A (+457245)		7.26189	1.0527e-09
cg05894557	chr15:25227036	PAR-SN;SNORD107	SNURF (+26967), UBE3A (+457138)		-6.81369	1.35373e-05
cg19695710	chr15:25295813	SNORD116-1	SNURF (+95744), UBE3A (+388361)		-12.9253	6.68845e-10
cg13994177	chr15:25296464	SNORD116-1	SNURF (+96395), UBE3A (+387710)		-10.8546	3.45101e-05
cg03709297	chr15:25298516	SNORD116-2	SNURF (+98447), UBE3A (+385658)		-7.95731	6.03497e-10
cg03840075	chr15:25299157	SNORD116-2	SNURF (+99088), UBE3A (+385017)		-6.65009	5.30403e-07
cg14898768	chr15:25299211	SNORD116-2	SNURF (+99142), UBE3A (+384963)		-6.92969	4.16711e-07
cg16067029	chr15:25300687	SNORD116-9;SNORD116-3	SNURF (+100618), UBE3A (+383487)		-7.81073	3.66535e-09
cg11063170	chr15:25304625	SNORD116-4	SNURF (+104556), UBE3A (+379549)		-10.8061	7.95338e-13
cg02012853	chr15:25311545	SNORD116-7;SNORD116-5	SNURF (+111476), UBE3A (+372629)		-7.96613	2.89065e-10
cg05327187	chr15:25314390	SNORD116-8	SNURF (+114321), UBE3A (+369784)		-10.6009	9.65878e-16
cg25114752	chr15:25315383	SNORD116-8	SNURF (+115314), UBE3A (+368791)		-4.49099	1.23476e-05
cg15571373	chr15:25317346	SNORD116-9;SNORD116-3	SNURF (+117277), UBE3A (+366828)		-9.58439	3.19275e-08
cg15641641	chr15:25318384	SNORD116-10	SNURF (+118315), UBE3A (+365790)		-5.59679	1.07581e-05
cg14172427	chr15:25319113	SNORD116-10	SNURF (+119044), UBE3A (+365061)		-10.5202	1.09409e-11
cg06861988	chr15:25319513	-	SNURF (+119444), UBE3A (+364661)		-16.468	1.17577e-06
cg14182820	chr15:25319651	SNORD116-11	SNURF (+119582), UBE3A (+364523)		-11.5232	8.06986e-14
cg04524239	chr15:25320886	SNORD116-12;SNORD116-11	SNURF (+120817), UBE3A (+363288)		-8.95215	5.50142e-12
cg14552404	chr15:25321097	SNORD116-11;SNORD116-12	SNURF (+121028), UBE3A (+363077)		-11.1143	1.31713e-07
cg08661338	chr15:25321221	SNORD116-12	SNURF (+121152), UBE3A (+362953)		-14.6805	1.97068e-11
cg19708133	chr15:25321716	SNORD116-12	SNURF (+121647), UBE3A (+362458)		-11.6838	9.55318e-13
cg01053316	chr15:25321871	SNORD116-12	SNURF (+121802), UBE3A (+362303)		-10.8418	3.57801e-08
cg17742273	chr15:25322008	SNORD116-12	SNURF (+121939), UBE3A (+362166)		-11.5847	1.16288e-10
cg01699028	chr15:25322897	SNORD116-13	SNURF (+122828), UBE3A (+361277)		-9.77527	2.83407e-17
cg05864627	chr15:25323793	SNORD116-14;SNORD116-13	SNURF (+123724), UBE3A (+360381)		-5.15149	1.20914e-10
cg21844656	chr15:25323795	SNORD116-14;SNORD116-13	SNURF (+123726), UBE3A (+360379)		-8.21203	4.0748e-09
cg22429418	chr15:25325092	SNORD116-14;SNORD116-15	SNURF (+125023), UBE3A (+359082)		-9.81246	1.42636e-09
cg09838956	chr15:25325713	SNORD116-15	SNURF (+125644), UBE3A (+358461)		-12.3023	2.90982e-13
cg19183867	chr15:25325901	SNORD116-15	SNURF (+125832), UBE3A (+358273)		-11.8942	6.46707e-12
cg20385284	chr15:25326263	SNORD116-15	SNURF (+126194), UBE3A (+357911)		-9.90094	1.21596e-09
cg05172655	chr15:25327489	SNORD116-17;SNORD116-19;SNORD116-16	SNURF (+127420), UBE3A (+356685)		-13.2175	6.82336e-14
cg17198397	chr15:25327713	SNORD116-17;SNORD116-19;SNORD116-16	SNURF (+127644), UBE3A (+356461)		-14.0848	2.20955e-14
cg26280499	chr15:25329168	SNORD116-18	SNURF (+129099), UBE3A (+355006)		-10.8168	6.88224e-13
cg16978004	chr15:25330242	SNORD116-17;SNORD116-18;SNORD116-19	SNURF (+130173), UBE3A (+353932)		-11.0587	4.09263e-11
cg08051964	chr15:25330341	SNORD116-18;SNORD116-17;SNORD116-19	SNURF (+130272), UBE3A (+353833)		-11.5337	1.59945e-05
cg13075322	chr15:25330370	SNORD116-18;SNORD116-17;SNORD116-19	SNURF (+130301), UBE3A (+353804)		-12.2981	6.01504e-16
cg18189263	chr15:25333818	SNORD116-21;SNORD116-22	SNURF (+133749), UBE3A (+350356)		-8.105	8.10018e-07
cg17077566	chr15:25335745	SNORD116-23	SNURF (+135676), UBE3A (+348429)		-8.67469	1.69734e-10
cg17727579	chr15:25336770	SNORD116-23	SNURF (+136701), UBE3A (+347404)		-5.91389	2.17641e-06
cg20066737	chr15:25337003	SNORD116-23	SNURF (+136934), UBE3A (+347171)		-10.0419	1.13363e-08
cg03799387	chr15:25337644	-	SNURF (+137575), UBE3A (+346530)		-3.41415	1.17296e-05
cg15590133	chr15:25338219	SNORD116-24	SNURF (+138150), UBE3A (+345955)		-13.0223	4.42923e-18
cg01969023	chr15:25339012	SNORD116-24	SNURF (+138943), UBE3A (+345162)		-4.90668	4.45574e-07
cg03363417	chr15:25339084	SNORD116-24	SNURF (+139015), UBE3A (+345090)		-9.12973	1.55038e-13
cg10153019	chr15:25341985	SNORD116-25	SNURF (+141916), UBE3A (+342189)		-7.39343	8.92501e-08
cg10786226	chr15:25349817	SNORD116-28	SNURF (+149748), UBE3A (+334357)		-12.4226	6.33233e-13
cg16217553	chr15:25360436	IPW	SNURF (+160367), UBE3A (+323738)		-8.76474	4.71964e-09
cg11811341	chr15:25360934	IPW	SNURF (+160865), UBE3A (+323240)		-13.113	1.08863e-11
cg16270051	chr15:25380815	PAR1	SNURF (+180746), UBE3A (+303359)		-6.10739	2.04776e-05
cg02466440	chr15:25416961	SNORD115-2	SNURF (+216892), UBE3A (+267213)		-9.83013	1.02697e-13
cg26171114	chr15:25418049	-	SNURF (+217980), UBE3A (+266125)		-7.25784	6.6263e-06
cg24748184	chr15:25421825	SNORD115-4	SNURF (+221756), UBE3A (+262349)		-6.14411	7.42755e-08
cg25230549	chr15:25427058	SNORD115-7	SNURF (+226989), UBE3A (+257116)		-10.8137	1.20422e-06
cg26202762	chr15:25432236	SNORD115-10	SNURF (+232167), UBE3A (+251938)		-11.0432	3.41228e-13
cg18094401	chr15:25434150	SNORD115-29;SNORD115-36;SNORD115-43;SNORD115-11	SNURF (+234081), UBE3A (+250024)		-8.56975	2.19265e-09
cg08042710	chr15:25434475	SNORD115-11;SNORD115-36;SNORD115-43;SNORD115-29	SNURF (+234406), UBE3A (+249699)		-8.80117	1.72425e-09
cg07144689	chr15:25436496	SNORD115-9;SNORD115-12;SNORD115-10;SNORD115-5	SNURF (+236427), UBE3A (+247678)		-5.48721	5.39093e-09
cg12312278	chr15:25436534	SNORD115-9;SNORD115-12;SNORD115-10;SNORD115-5	SNURF (+236465), UBE3A (+247640)		-3.69108	3.53811e-06
cg08564375	chr15:25436682	-	SNURF (+236613), UBE3A (+247492)		-9.56923	3.49819e-09
cg11273471	chr15:25438403	SNORD115-13	SNURF (+238334), UBE3A (+245771)		-7.52423	2.85445e-08
cg06263473	chr15:25441607	-	SNURF (+241538), UBE3A (+242567)		-7.67691	1.19663e-10
cg21220965	chr15:25442571	-	UBE3A (+241603), SNURF (+242502)		-7.24302	7.47172e-08
cg03202935	chr15:25442696	-	UBE3A (+241478), SNURF (+242627)		-5.81053	1.74477e-06
cg10669129	chr15:25444152	SNORD115-16	UBE3A (+240022), SNURF (+244083)		-7.79533	3.2315e-07
cg25709978	chr15:25444496	SNORD115-16	UBE3A (+239678), SNURF (+244427)		-3.46776	1.57061e-05
cg13586160	chr15:25445634	SNORD115-19;SNORD115-17;SNORD115-18	UBE3A (+238540), SNURF (+245565)		-8.7975	7.37063e-13
cg06285293	chr15:25447222	SNORD115-19;SNORD115-17;SNORD115-18	UBE3A (+236952), SNURF (+247153)		-9.46998	5.96841e-10
cg26925450	chr15:25447799	SNORD115-19;SNORD115-17;SNORD115-18	UBE3A (+236375), SNURF (+247730)		-7.68069	1.12554e-13
cg25879705	chr15:25449481	SNORD115-17;SNORD115-18;SNORD115-19	UBE3A (+234693), SNURF (+249412)		-8.64386	1.92165e-10
cg05218035	chr15:25449617	-	UBE3A (+234557), SNURF (+249548)		-9.71641	2.3139e-15
cg11286405	chr15:25451255	SNORD115-15;SNORD115-20;SNORD115-21	UBE3A (+232919), SNURF (+251186)		-6.28619	4.93848e-08
cg04310849	chr15:25454919	SNORD115-15;SNORD115-21;SNORD115-22	UBE3A (+229255), SNURF (+254850)		-6.3388	2.15338e-10
cg05395353	chr15:25455573	SNORD115-15;SNORD115-21;PAR4;SNORD115-23	UBE3A (+228601), SNURF (+255504)		-8.25218	1.60357e-10
cg21134301	chr15:25456641	SNORD115-15;SNORD115-21;PAR4;SNORD115-23	UBE3A (+227533), SNURF (+256572)		-4.71018	1.20302e-05
cg07248195	chr15:25457439	SNORD115-15;SNORD115-21;HBII-52-24	UBE3A (+226735), SNURF (+257370)		-7.67052	9.09453e-13
cg24524414	chr15:25463385	SNORD115-15;SNORD115-21;SNORD115-26	UBE3A (+220789), SNURF (+263316)		-7.23523	3.72432e-06
cg27328211	chr15:25464436	SNORD115-15;SNORD115-21;HBII-52-27	UBE3A (+219738), SNURF (+264367)		-6.51506	1.50945e-06
cg05334119	chr15:25465087	SNORD115-15;SNORD115-21;HBII-52-27	UBE3A (+219087), SNURF (+265018)		-5.96413	3.35524e-05
cg00334691	chr15:25468075	SNORD115-11;SNORD115-15;SNORD115-21;SNORD115-43;SNORD115-36;SNORD115-29	UBE3A (+216099), SNURF (+268006)		-5.84976	1.59493e-06
cg12310189	chr15:25469866	SNORD115-15;SNORD115-21;SNORD115-30	UBE3A (+214308), SNURF (+269797)		-7.51807	2.19757e-10
cg09593033	chr15:25472237	SNORD115-15;SNORD115-21;SNORD115-31	UBE3A (+211937), SNURF (+272168)		-4.99905	1.16571e-05
cg07020176	chr15:25473398	SNORD115-15;SNORD115-21;SNORD115-32	UBE3A (+210776), SNURF (+273329)		-6.68667	2.17659e-08
cg19623835	chr15:25480005	SNORD115-29;SNORD115-11;SNORD115-43;SNORD115-36	UBE3A (+204169), SNURF (+279936)		-8.34025	2.8406e-09
cg25879561	chr15:25481539	-	UBE3A (+202635), SNURF (+281470)		-6.86237	6.42235e-06
cg17208360	chr15:25483088	SNORD115-37	UBE3A (+201086), SNURF (+283019)		-6.00121	2.16735e-07
cg01555369	chr15:25483711	SNORD115-38	UBE3A (+200463), SNURF (+283642)		-8.17374	8.06566e-11
cg09457527	chr15:25487893	SNORD115-40	UBE3A (+196281), SNURF (+287824)		-7.57027	2.87029e-08
cg08764761	chr15:25492314	SNORD115-42;SNORD115-10	UBE3A (+191860), SNURF (+292245)		-5.1442	7.80789e-06
cg16980245	chr15:25492469	SNORD115-42;SNORD115-10	UBE3A (+191705), SNURF (+292400)		-8.09844	1.91973e-07
cg05268858	chr15:25493111	SNORD115-11;SNORD115-29;SNORD115-36;SNORD115-43	UBE3A (+191063), SNURF (+293042)		-5.03572	3.42024e-07
cg12923233	chr15:25582402	UBE3A	UBE3A (+101772), SNURF (+382333)		6.86469	9.50049e-06
cg22171088	chr15:25583237	UBE3A	UBE3A (+100937), SNURF (+383168)		4.62589	3.71771e-06
cg11826104	chr15:25650611	UBE3A	UBE3A (+33563), SNURF (+450542)		4.69127	1.85987e-05
cg00096039	chr15:25650950	UBE3A	UBE3A (+33224), SNURF (+450881)		6.51645	9.24503e-07
cg12060334	chr15:25680714	UBE3A	UBE3A (+3460), SNURF (+480645)	N_Shelf	6.70345	1.39089e-05
cg12177023	chr15:25683251	UBE3A	UBE3A (+923)	N_Shore	2.82562	1.52623e-05
cg03464336	chr15:25684632	UBE3A	UBE3A (-458)	S_Shore	-9.1189	2.68036e-07
cg21955801	chr15:25839600	-	UBE3A (-155426), ATP10A (+268748)	N_Shelf	5.794	1.34782e-07
cg01372572	chr15:25941836	ATP10A	UBE3A (-257662), ATP10A (+166512)		-6.08624	1.61168e-06
cg17864405	chr15:25957024	ATP10A	UBE3A (-272850), ATP10A (+151324)	N_Shore	5.08541	7.17473e-07
cg13417268	chr15:26108642	ATP10A	ATP10A (-294)	Island	-2.8467	1.0215e-05
cg08828036	chr15:26109204	ATP10A	ATP10A (-856)	S_Shore	6.68313	2.60333e-05
cg02587383	chr15:26237648	-	ATP10A (-129300), GABRB3 (+780574)	S_Shelf	7.67198	2.46866e-05
cg05852824	chr15:26543817	-	ATP10A (-435469), GABRB3 (+474405)		-6.87814	5.63177e-06
cg13904560	chr15:26870826	GABRB3	ATP10A (-762478), GABRB3 (+147396)	N_Shelf	-8.29065	1.16841e-09
cg13078563	chr15:27016796	GABRB3	ATP10A (-908448), GABRB3 (+1426)	N_Shore	-5.94401	9.62533e-06
cg00192533	chr15:27017906	GABRB3	GABRB3 (+316)	Island	3.58819	1.25653e-05
cg10652393	chr15:27112430	GABRA5	GABRA5 (+158)	Island	-1.7888	4.33337e-05
cg04194502	chr15:27135732	GABRA5	GABRG3 (-80696), GABRA5 (+23460)	N_Shore	5.05149	4.05359e-06
cg08099701	chr15:27160007	GABRA5	GABRG3 (-56421), GABRA5 (+47735)		5.56255	1.0935e-06
cg10760715	chr15:27189846	GABRA5	GABRG3 (-26582), GABRA5 (+77574)		-3.73062	2.39664e-06
cg27553667	chr15:27216083	GABRG3	GABRG3 (-345)	Island	-2.26743	4.59321e-05
cg12919520	chr15:27216088	GABRG3	GABRG3 (-340)	Island	-2.01209	1.25752e-05
cg02769599	chr15:27503580	GABRG3	GABRG3 (+287152), OCA2 (+840877)		-5.62892	4.97688e-05
cg10266060	chr15:28043215	OCA2	OCA2 (+301242), GABRG3 (+826787)		-5.84288	3.13165e-07
cg06996940	chr15:28197405	OCA2	OCA2 (+147052), GABRG3 (+980977)		-5.16862	5.85073e-09
cg23744121	chr15:28247065	OCA2	OCA2 (+97392)	N_Shore	-4.36777	1.91994e-05
cg05257397	chr15:28341500	OCA2	OCA2 (+2957)	Island	-5.39646	8.50227e-06
cg18648987	chr15:28344513	OCA2	OCA2 (-56)	S_Shore	-3.60402	9.57034e-07
cg23163531	chr15:28344524	OCA2	OCA2 (-67)	S_Shore	-4.3959	2.31296e-09
cg19988028	chr15:28344587	OCA2	OCA2 (-130)	S_Shore	-3.92836	2.00028e-07
cg26425904	chr15:28344593	OCA2	OCA2 (-136)	S_Shore	-4.45731	4.0307e-07
cg15885628	chr15:28344718	OCA2	OCA2 (-261)	S_Shore	-6.0614	1.28978e-07
cg20915632	chr15:28352485	-	OCA2 (-8028), HERC2 (+214809)	Island	2.76492	1.65965e-05
cg10013493	chr15:28358268	HERC2	OCA2 (-13811), HERC2 (+209026)	Island	3.39593	1.76335e-05
cg14178420	chr15:28519722	HERC2	OCA2 (-175265), HERC2 (+47572)		5.28586	1.58772e-05
cg18713766	chr15:28701840	-	APBA2 (-512002), HERC2 (-134546)	N_Shore	-7.07644	2.484e-08
cg26757542	chr15:31284284	MTMR10	MTMR10 (-478)	Island	5.36317	4.85555e-08
cg05533723	chr15:31441236	-	MTMR10 (-157430), TRPM1 (+12239)		-5.09041	2.74596e-05
cg13103179	chr15:33025272	GREM1	GREM1 (+15068), FMN1 (+334812)		-7.8156	4.33736e-05
cg02611374	chr15:33311031	FMN1	FMN1 (+49053), GREM1 (+300827)		-6.14729	2.87894e-05
cg11471514	chr15:34500198	C15orf29	C15orf24 (-106146), C15orf29 (+2098)	N_Shore	-2.36793	4.38147e-05
cg17631390	chr15:42174823	SPTBN5	SPTBN5 (+11451), JMJD7-PLA2G4B (+54541)	Island	6.41582	1.0846e-05
cg07013680	chr15:42186124	SPTBN5	SPTBN5 (+150)		-4.01649	1.10715e-05
cg05886115	chr15:42349113	-	PLA2G4E (-6213), PLA2G4D (+37638)		5.27493	4.43831e-05
cg19170321	chr15:42640316	GANC;CAPN3	CAPN3 (-11381), GANC (+73951)		-4.68188	1.35326e-06
cg02126638	chr15:42840787	HAUS2;LRRC57	HAUS2 (-223)	Island	2.48894	2.47768e-05
cg26643180	chr15:43509027	EPB42	EPB42 (+4295), CCNDBP1 (+31562)		-5.94523	3.73109e-05
cg16915619	chr15:44069850	ELL3	ELL3 (-349)	S_Shore	3.14402	1.92678e-05
cg20127029	chr15:48493779	CTXN2	SLC12A1 (-4718)		-2.91678	2.51943e-07
cg21041764	chr15:49103369	CEP152	CEP152 (-27)	Island	2.27307	4.78514e-05
cg04659317	chr15:51359316	TNFAIP8L3	AP4E1 (+158448), CYP19A1 (+271478)		-7.5567	2.96065e-06
cg02250900	chr15:51915395	DMXL2	DMXL2 (-429)	Island	2.27215	4.83867e-05
cg06122933	chr15:52264097	LEO1	LEO1 (-140)	Island	2.55704	4.64968e-05
cg25003924	chr15:52861754	ARPP19	ARPP19 (-542)	S_Shore	-4.19662	4.56648e-05
cg18117669	chr15:57510284	TCF12	CGNL1 (-158418), TCF12 (+299452)		-6.70892	1.36934e-05
cg01733599	chr15:58723851	LIPC	LIPC (-323)		-5.28879	2.09627e-06
cg02952984	chr15:58724041	LIPC	LIPC (-133)		-5.99683	3.06548e-05
cg13645296	chr15:64275810	DAPK2	HERC1 (-149664), DAPK2 (+62710)		-3.83012	1.75547e-05
cg00152322	chr15:65198005	-	PIF1 (-80168), ANKDD1A (-6095)	Island	6.24731	6.56554e-06
cg11099262	chr15:66340575	MEGF11	RAB11A (+178779), MEGF11 (+205499)		-3.72037	1.24163e-05
cg04286959	chr15:67546365	IQCH;AAGAB	AAGAB (+708)	N_Shore	6.96795	4.55077e-05
cg01034993	chr15:68992751	CORO2B	CORO2B (+83873), ANP32A (+120509)		7.0127	2.17785e-05
cg18819275	chr15:69318746	MIR548H4;NOX5	GLCE (-134226), NOX5 (+11713)		-3.16549	2.87844e-05
cg24361079	chr15:74181456	TBC1D21	LOXL1 (-37332), TBC1D21 (+15489)		-3.39052	2.8295e-05
cg10070260	chr15:74422632	ISLR2;LOC283731	ISLR2 (-110)	Island	3.99372	1.52732e-05
cg19160053	chr15:74702956	SEMA7A	CYP11A1 (-42876), SEMA7A (+23342)	N_Shore	8.77336	2.19193e-05
cg00367532	chr15:74703141	SEMA7A	CYP11A1 (-43061), SEMA7A (+23157)	Island	13.7605	3.25976e-07
ch.15.73674797F	chr15:75887742	-	PTPN9 (-16118), SNUPN (+30976)		4.80248	1.60798e-06
cg03840073	chr15:76635514	-	ISL2 (+6368), SCAPER (+540702)	Island	5.17857	4.55118e-05
cg05506908	chr15:78799584	AGPHD1	AGPHD1 (-321)	Island	1.04589	3.30919e-05
cg03723307	chr15:81706448	-	TMC3 (-40031), MEX3B (+631912)		-6.51385	1.42791e-05
cg03475671	chr15:90317562	-	MESP2 (-2026)	N_Shelf	-2.9382	4.32595e-06
cg10767818	chr15:90806036	-	NGRN (-2858)	N_Shelf	-3.5382	3.14572e-05
cg19348484	chr15:91413236	FURIN	FES (-14428), FURIN (+1352)	N_Shore	7.76582	3.59354e-06
cg07342559	chr15:91670784	SV2B	SLCO3A1 (-726153), SV2B (+27603)		8.04513	1.44605e-05
cg20561300	chr15:93189780	FAM174B	FAM174B (+9250), ST8SIA2 (+252641)		-3.25815	1.25682e-06
cg15898874	chr15:96515411	-	NR2F2 (-358699)		5.27655	4.99894e-05
cg27534520	chr15:99343918	IGF1R	IGF1R (+151158), PGPEP1L (+204966)		8.36162	1.70409e-08
cg27292667	chr16:1049628	-	SSTR5 (-73127), SOX8 (+17821)	S_Shore	-3.30702	3.13251e-05
cg13671818	chr16:12070223	RUNDC2A	SNX29 (-378), SNX29 (-378)	N_Shore	2.87667	7.72773e-06
cg07405534	chr16:139739	C16orf35	MPG (+11571), NPRL3 (+48957)		5.55435	2.63447e-06
cg05534865	chr16:1444162	-	UNKL (+20542), GNPTG (+42263)	S_Shelf	-4.70192	2.6718e-05
cg09765014	chr16:1484743	CCDC154	C16orf91 (-5399), CLCN7 (+40341)	S_Shore	-2.47999	7.66701e-06
cg10638734	chr16:19897155	GPRC5B	GPRC5B (-1005)	Island	9.93087	6.2853e-07
cg08936056	chr16:2135250	TSC2	TSC2 (+37261), PKD1 (+50648)	S_Shore	4.94618	2.64992e-05
cg05752664	chr16:2136842	TSC2	TSC2 (+38853), PKD1 (+49056)	N_Shelf	-7.09852	2.47754e-07
cg00644103	chr16:2334337	ABCA3	RNPS1 (-16480), ABCA3 (+56409)	Island	5.6854	4.18553e-05
cg01025883	chr16:23867088	PRKCB	CACNG3 (-399785), PRKCB (+19789)		5.62506	3.23558e-05
cg05729093	chr16:27324953	IL4R	IL4R (-297)	Island	3.8949	5.63928e-07
cg27362010	chr16:279746	LUC7L	LUC7L (-298)	N_Shore	8.95088	2.25678e-05
cg13906968	chr16:29831676	MVP;C16orf53	MVP (-38)	S_Shelf	7.30284	3.86042e-06
cg14370448	chr16:30103978	YPEL3;TBX6	TBX6 (-774)	S_Shore	7.7309	1.88784e-05
cg05467106	chr16:30621996	ZNF689	ZNF689 (-315)	S_Shore	3.13037	4.88361e-05
cg27520910	chr16:30830748	-	ZNF629 (-32226), BCL7C (+74650)	N_Shore	-2.97465	1.68823e-05
cg07982869	chr16:3406923	OR2C1	OR2C1 (+1035), MTRNR2L4 (+15359)		-3.4224	2.75769e-05
cg09563325	chr16:34809256	-	NONE	Island	-7.19768	3.8442e-05
cg21433313	chr16:3507492	NAT15	NAA60 (-499)	N_Shore	4.61579	1.81829e-06
cg03293206	chr16:46603015	ANKRD26P1	SHCBP1 (+52295)		-12.4525	9.89526e-06
cg26507637	chr16:46603021	ANKRD26P1	SHCBP1 (+52289)		-10.3085	4.99289e-05
cg10278046	chr16:4802848	ZNF500	ZNF500 (+14317), NUDT16L1 (+59155)	S_Shore	-4.89569	8.40239e-06
cg25274975	chr16:48269105	ABCC11	ABCC11 (-18)		-6.0909	5.65393e-07
cg08209473	chr16:48399769	SIAH1	SIAH1 (+19459), LONP2 (+121559)	Island	5.4849	6.99791e-06
cg02911875	chr16:49314038	CBLN1	N4BP1 (-669919), CBLN1 (+1703)	Island	4.84259	5.66388e-06
cg24217877	chr16:49378579	-	CBLN1 (-62838), ZNF423 (+482338)		-5.09013	2.22236e-05
cg07274820	chr16:50056573	-	TMEM188 (-2615)	N_Shelf	-3.13305	4.20254e-05
cg08602276	chr16:51851838	-	SALL1 (-666656), TOX3 (+728967)		-3.71941	4.41996e-05
cg16440299	chr16:56779141	NUP93	SLC12A3 (-119977), NUP93 (+15125)		5.72024	1.71871e-05
cg05404586	chr16:57769092	KATNB1	KATNB1 (-567)	Island	2.23014	3.91861e-05
cg16778405	chr16:653443	RAB40C	AK128777 (-25795), RAB40C (+13367)	S_Shelf	6.79437	1.06828e-05
cg00132716	chr16:65735154	-	CDH5 (-665370), CDH11 (-579236)		-4.47516	7.94559e-06
cg07173484	chr16:67237089	ELMO3;MIR328	TMEM208 (-23926), ELMO3 (+4062)	S_Shelf	7.63327	3.64531e-05
cg10343447	chr16:68544200	-	SMPD3 (-61792), ZFP90 (-28986)	Island	1.99344	7.49942e-07
cg05765605	chr16:69360307	-	PDF (+4190), VPS4A (+15021)	N_Shelf	8.62045	1.02625e-06
cg05189281	chr16:747310	FBXL16	METRN (-17862), STUB1 (+17196)	S_Shore	6.88663	8.62302e-06
cg14400871	chr16:75018461	WDR59	WDR59 (+555)	Island	2.54753	4.9361e-05
cg07515667	chr16:751056	FBXL16	METRN (-14116), STUB1 (+20942)	Island	6.09523	5.85842e-06
cg26748568	chr16:75247365	-	CTRB2 (-6294), BCAR1 (+52539)		-4.65095	8.78889e-06
cg05225593	chr16:81437709	-	CMIP (-41065), GAN (+89139)	S_Shore	-5.99861	1.88383e-05
cg06784122	chr16:85688175	KIAA0182	GINS2 (+34412), KIAA0182 (+41252)	S_Shelf	-4.66122	1.89784e-05
cg05087459	chr16:86108155	-	FOXF1 (-435977), IRF8 (+175382)		-8.87543	1.26284e-07
cg04287094	chr16:87345118	-	FBXO31 (+72275), FOXL1 (+733004)		-3.89675	1.90887e-05
cg16390242	chr16:87452097	ZCCHC14	MAP1LC3B (+26297), ZCCHC14 (+73362)	S_Shelf	-7.22449	2.61667e-06
cg02878439	chr16:87498480	ZCCHC14	ZCCHC14 (+26979), MAP1LC3B (+72680)		9.24652	2.94213e-06
cg05746370	chr16:87746161	KLHDC4	JPH3 (+109663), SLC7A5 (+156938)	S_Shelf	-3.6296	2.15818e-05
cg07891658	chr16:87996731	BANP	ZNF469 (-497147), BANP (+11694)		-6.53623	1.00248e-06
cg16524232	chr16:88445933	-	ZNF469 (-47945), BANP (+460896)	N_Shelf	-5.19091	4.31341e-06
cg10219917	chr16:88448143	-	ZNF469 (-45735), BANP (+463106)	N_Shore	-4.73574	1.74944e-05
cg05716075	chr16:88476249	-	ZNF469 (-17629), BANP (+491212)		-4.11918	1.34729e-05
cg03288803	chr16:88690881	ZC3H18	IL17C (-14119), ZC3H18 (+54093)		-3.91269	2.48435e-05
cg09644558	chr16:88844125	FAM38A	PIEZO1 (+7246), CTU2 (+71235)	N_Shore	-4.41169	4.1354e-06
cg00502026	chr16:89147175	-	CBFA2T3 (-103672), ACSF3 (-13041)	Island	-3.53185	4.70689e-05
cg04337688	chr16:89557739	ANKRD11	ANKRD11 (-771)	Island	3.34816	2.04339e-05
cg01290421	chr16:89936485	SPIRE2	TCF25 (-3508)	N_Shelf	6.47993	1.45211e-05
cg06549871	chr16:89939812	TCF25	TCF25 (-181)	Island	3.54922	6.89063e-06
cg09001143	chr16:9857475	GRIN2A	USP7 (-800135), GRIN2A (+418787)		-5.53787	3.41666e-05
cg03464847	chr17:11501580	DNAH9	DNAH9 (-167)	N_Shore	4.31823	2.73999e-05
cg06967127	chr17:1358271	CRK	YWHAE (-54716), CRK (+1289)	N_Shore	5.22568	3.3601e-05
cg20718570	chr17:140716	RPH3AL	DOC2B (-109297), RPH3AL (+61916)	S_Shelf	-5.76184	1.49034e-05
cg09570958	chr17:14206774	HS3ST3B1;MGC12916	HS3ST3B1 (+2269), PMP22 (+957318)	Island	7.11727	4.64501e-05
cg04897931	chr17:152089	RPH3AL	DOC2B (-120670), RPH3AL (+50543)	N_Shore	-5.15268	4.31757e-05
cg02171503	chr17:1588363	PRPF8	PRPF8 (-188)	Island	3.08034	8.71316e-07
cg08214689	chr17:16256389	CENPV	CENPV (+422)	Island	4.06724	5.42903e-06
cg00351781	chr17:17709007	RAI1	SREBF1 (+31317), RAI1 (+124221)	N_Shelf	-6.1922	1.7762e-05
cg02206323	chr17:19249068	MIR1180;B9D1	B9D1 (+16977), EPN2 (+108379)	S_Shore	6.62196	2.9301e-05
cg15816464	chr17:2026533	SMG6	HIC1 (+66930), SMG6 (+180535)		7.99734	3.34296e-05
cg20830827	chr17:21183495	-	MAP2K3 (-4472)	S_Shelf	3.60147	3.27037e-05
cg24032330	chr17:21728665	-	MTRNR2L1 (-293771), KCNJ18 (+420218)	N_Shore	-3.33204	1.08159e-07
cg05356099	chr17:25603799	-	WSB1 (-17306)		-6.35306	1.94541e-06
cg12315892	chr17:25680519	-	KSR1 (-118516), WSB1 (+59414)	N_Shore	5.3263	3.49231e-05
cg15704699	chr17:26439377	NLK	NLK (+69690), KRT18P55 (+195030)		7.56582	1.64735e-06
cg18553223	chr17:2699371	RAP1GAP2	RAP1GAP2 (-360)		9.68514	1.05087e-07
cg09981407	chr17:2699505	RAP1GAP2	RAP1GAP2 (-226)		8.46384	3.64772e-05
cg13443733	chr17:2699689	RAP1GAP2	RAP1GAP2 (-42)		6.8548	4.74497e-06
cg25138936	chr17:27046990	SNORD42B;RPL23A	RAB34 (-1705), RPL23A (-9)	Island	2.29475	3.4285e-05
cg22688566	chr17:27459835	MYO18A	TIAF1 (-57209), MYO18A (+47571)		10.4588	1.53207e-05
cg12674287	chr17:27939299	ANKRD13B	GIT1 (-22690), CORO6 (+9141)	Island	-4.4599	4.49764e-07
cg11230471	chr17:33738370	SLFN12	SLFN11 (-37651), SLFN12 (+21172)	S_Shelf	-5.74863	2.32505e-05
cg16087679	chr17:33771828	SLFN13	SLFN12 (-12286), SLFN13 (+4027)	N_Shelf	-9.53473	1.42142e-05
cg15295469	chr17:37080300	-	LASP1 (+54189), PLXDC1 (+227601)		6.98058	2.58893e-06
cg27357316	chr17:37365987	-	RPL19 (+9452), STAC2 (+16052)	Island	5.20465	7.80674e-06
cg05329906	chr17:38136614	PSMD3	PSMD3 (-445)	N_Shore	2.05249	4.50392e-05
cg12591377	chr17:38936834	KRT27	KRT26 (-8424), KRT27 (+1951)	S_Shore	-7.16784	1.38414e-05
cg07786776	chr17:40250289	-	ZNF385C (-60246), DHX58 (+14461)	Island	7.67519	5.76029e-06
cg05045001	chr17:40729964	PSMC3IP	PSMC3IP (-218)	Island	2.06215	1.18687e-05
cg13408214	chr17:40823572	PLEKHH3	PLEKHH3 (+5475), TUBG2 (+12307)	Island	-6.63064	3.07101e-05
cg11607332	chr17:42019987	PPY	PPY (-155)	S_Shelf	-5.58933	1.75786e-09
cg23922718	chr17:45332022	ITGB3	ITGB3 (+815)	S_Shore	4.39851	1.93167e-05
cg00265783	chr17:45891043	OSBPL7	OSBPL7 (+8103), TBX21 (+80434)	Island	-4.29122	4.86104e-06
cg05446659	chr17:46026612	PNPO	CDK5RAP3 (-21816), PNPO (+7724)		6.91617	1.91135e-06
cg04177148	chr17:46101987	-	COPZ2 (+13164), CDK5RAP3 (+53559)	Island	4.91202	1.18869e-06
cg06607679	chr17:47551100	-	PHB (-58859), NGFR (-21554)	S_Shelf	-6.047	2.20587e-05
cg05570053	chr17:48202673	SAMD14	PPP1R9B (+25203), PDK2 (+30035)	N_Shelf	-3.74746	3.10083e-07
cg10109943	chr17:52563	-	DOC2B (-21144), RPH3AL (+150069)	N_Shelf	-4.73432	3.67084e-06
cg09320101	chr17:5331738	RPAIN	NUP88 (-8680), C1QBP (+10732)		-3.09259	6.41157e-06
cg21200380	chr17:5342446	C1QBP	C1QBP (+24)	Island	3.53685	4.30631e-05
cg14266156	chr17:54829018	-	C17orf67 (+64352), NOG (+157959)		5.48709	3.61251e-05
cg12430029	chr17:55446979	MSI2	MSI2 (+113049), MRPS23 (+480453)		-4.4053	1.52429e-05
cg24865110	chr17:57407818	YPEL2	YPEL2 (-1234)	N_Shore	8.72611	5.17179e-06
cg20099806	chr17:61849988	CCDC47	DDX42 (-1578), CCDC47 (+1099)	N_Shore	7.27035	4.26539e-05
cg11296363	chr17:61905004	FTSJ3;PSMC5	FTSJ3 (+26), PSMC5 (+235)	Island	3.26273	3.07089e-05
cg26503701	chr17:62019438	SCN4A	CD79B (-9735), SCN4A (+30839)	S_Shore	-4.98707	1.07102e-05
cg01623264	chr17:62211069	-	ERN1 (-3568)	S_Shelf	2.39525	2.60182e-05
cg10698920	chr17:62339385	TEX2	ERN1 (-131884), TEX2 (+1267)	N_Shore	6.8394	9.33515e-07
cg04420141	chr17:63133231	RGS9	RGS9 (-224)	N_Shore	4.69853	6.79759e-06
cg26500816	chr17:6339466	AIPL1	AIPL1 (-948)		5.42463	8.57272e-06
cg25724441	chr17:68165759	KCNJ2	KCNJ2 (+84)	S_Shore	2.4471	2.8421e-05
cg07308381	chr17:6917370	RNASEK;C17orf49	C17orf49 (-93)	N_Shore	7.48524	1.20536e-05
cg08637547	chr17:7155284	C17orf81;DULLARD	CTDNEP1 (-290), C17orf81 (-266)	Island	2.12653	1.64048e-05
cg21392845	chr17:7227224	NEURL4	ACAP1 (-12623), GPS2 (-8251)	N_Shore	-2.02862	2.8592e-05
cg22182610	chr17:7233150	NEURL4	GPS2 (-14177), ACAP1 (-6697)	Island	2.097	8.25972e-06
cg25827022	chr17:7287652	TNK1	TNK1 (+3360), PLSCR3 (+10509)	Island	3.11441	8.25817e-06
cg14496199	chr17:7330250	C17orf74	TMEM102 (-8511), C17orf74 (+1316)		-3.60043	3.65549e-05
cg24037380	chr17:73727879	ITGB4	ITGB4 (+10364), GALK1 (+33400)	S_Shore	-5.90758	7.88715e-07
cg09401340	chr17:73996906	CDK3	CDK3 (-80)		-4.55931	1.75196e-05
cg00127591	chr17:74350300	PRPSAP1	PRPSAP1 (-71)	Island	2.80199	3.87742e-05
cg12612336	chr17:74350433	PRPSAP1	PRPSAP1 (-204)	Island	1.67699	1.20563e-05
cg17901038	chr17:74385781	UBE2O	SPHK1 (+5092), UBE2O (+63506)	S_Shelf	-4.73884	1.57441e-06
cg06477797	chr17:75398526	2009-09-01	TNRC6C (-601791), SEPT9 (+121035)	Island	-6.1661	1.34446e-05
cg13694343	chr17:76876206	TIMP2	USP36 (-39238), TIMP2 (+45265)		5.37613	9.21962e-06
cg24849091	chr17:77135631	HRNBP3	ENGASE (+64613), RBFOX3 (+343048)	S_Shore	7.30433	3.21042e-06
cg15757793	chr17:77217025	HRNBP3	ENGASE (+146007), RBFOX3 (+261654)		6.1203	2.58409e-05
cg12166222	chr17:77785792	-	CBX8 (-14878), CBX4 (+27420)	Island	4.01057	1.09927e-05
cg20402747	chr17:77954963	TBC1D16	CBX4 (-141751), TBC1D16 (+54683)	N_Shore	-7.51872	1.31486e-05
cg24375211	chr17:77955492	TBC1D16	CBX4 (-142280), TBC1D16 (+54154)	Island	-3.90983	1.11805e-06
cg08384146	chr17:77982400	TBC1D16	CBX4 (-169188), TBC1D16 (+27246)	N_Shore	6.92535	8.45113e-06
cg12044293	chr17:78896669	RPTOR	CHMP6 (-68971), RPTOR (+378045)	Island	-1.26689	2.26966e-05
cg17702370	chr17:79283128	C17orf55	SLC38A10 (-14033), TMEM105 (+21345)	N_Shore	8.50105	2.93118e-05
cg26926665	chr17:7942338	ALOX15B	ALOX15B (-19)		6.17079	2.13716e-05
cg13987781	chr17:79520323	C17orf70	C17orf70 (-895)	S_Shore	2.52956	2.71302e-06
cg02836807	chr17:80040028	FASN	DUS1L (-16349), FASN (+16077)	N_Shore	-5.03771	6.17463e-06
cg09697578	chr17:80540696	FOXK2	FOXK2 (+63103), WDR45L (+65714)	N_Shore	-7.22058	1.29122e-05
cg14895576	chr17:80571465	-	WDR45L (+34945), FOXK2 (+93872)	Island	8.95103	1.48829e-06
cg14312114	chr17:80571580	-	WDR45L (+34830), FOXK2 (+93987)	Island	10.1147	2.2732e-06
cg20391365	chr17:8059223	-	PER1 (-3471)	N_Shore	4.65176	3.417e-06
cg18965659	chr17:80624885	RAB40B	WDR45L (-18475), RAB40B (+31712)	S_Shelf	14.1802	2.66111e-05
cg12564108	chr17:80624966	RAB40B	WDR45L (-18556), RAB40B (+31631)	S_Shelf	7.35163	1.47022e-05
cg26965012	chr17:80907476	B3GNTL1	ZNF750 (-109546), B3GNTL1 (+102209)		-2.97466	3.7632e-06
cg14312018	chr17:8151491	C17orf68;PFAS	PFAS (-1104), CTC1 (-79)	Island	2.00469	1.98429e-05
cg19883905	chr18:12254024	CIDEA	CIDEA (-293)	N_Shore	3.66336	1.8944e-05
cg25198085	chr18:13727142	C18orf19;RNMT	FAM210A (-552), RNMT (+439)	Island	2.14267	5.03956e-06
cg24965080	chr18:24133451	KCTD1	KCTD1 (-4952)	S_Shelf	-6.26387	4.10693e-05
cg20679955	chr18:2846761	EMILIN2	EMILIN2 (-266)	Island	2.82632	4.42094e-05
cg18047353	chr18:43200979	SLC14A2	SLC14A1 (-103112), SLC14A2 (+408033)		-8.61452	4.5963e-06
cg16501892	chr18:44140574	LOXHD1	LOXHD1 (+96421), RNF165 (+226388)	Island	-5.36083	2.76448e-05
cg00196827	chr18:55108068	ONECUT2	ONECUT2 (+5152), FECH (+145900)	Island	6.19302	5.17776e-06
cg20956738	chr18:55108537	ONECUT2	ONECUT2 (+5621), FECH (+145431)	Island	7.08653	9.08819e-06
cg25139641	chr18:72921313	TSHZ1;ZADH2	TSHZ1 (-1417), ZADH2 (-33)	Island	3.23228	1.68902e-05
cg04988994	chr18:76753357	SALL3	ATP9B (-76039), SALL3 (+13083)	Island	-3.96268	1.50074e-05
cg15878101	chr18:8605965	-	RAB12 (-3477)	N_Shelf	-5.53081	9.9304e-06
cg16911349	chr19:10406935	ICAM5	ICAM5 (+6281), ZGLP1 (+13297)	Island	4.82739	2.16932e-06
cg03611912	chr19:10661705	ATG4D;MIR1238	ATG4D (+7059), CDKN2D (+17925)		-4.00643	4.3522e-05
cg05589277	chr19:11289183	KANK2	C19orf80 (-61111), SPC24 (-22700)	Island	-3.22717	4.88931e-06
cg20780953	chr19:11450511	RAB3D	RAB3D (-168)	S_Shore	3.16293	2.05558e-05
cg02896465	chr19:11485452	C19orf39	EPOR (+9565), LPPR2 (+19391)	Island	3.41332	3.36332e-05
cg27646205	chr19:11545491	CCDC151;PRKCSH	PRKCSH (-777)	N_Shore	7.44079	3.19294e-05
cg16192413	chr19:1226669	STK11	C19orf26 (+11320), STK11 (+20872)	Island	7.78571	3.44249e-05
cg22711811	chr19:1260514	-	CIRBP (-8752), MIDN (+11963)	Island	5.90076	3.43786e-06
cg02014147	chr19:12817498	SNORD41;TNPO2	FBXW9 (-10044), TNPO2 (+15963)		-3.72913	5.49746e-06
cg23958948	chr19:13885938	C19orf53	ZSWIM4 (-20335), MRI1 (+10602)	S_Shore	3.14425	3.67517e-05
cg06564132	chr19:14552177	PKN1	PKN1 (+1092), PTGER1 (+33996)	Island	7.94179	4.47577e-05
cg22868274	chr19:1479390	C19orf25	C19orf25 (-163)	Island	3.48743	1.46561e-05
cg25346583	chr19:16296095	FAM32A	FAM32A (-139)	N_Shore	2.4036	4.36139e-05
cg16207783	chr19:16653804	CHERP	CHERP (-542)	S_Shore	3.81	8.06193e-06
cg04553309	chr19:17279609	MYO9B	USE1 (-46545), MYO9B (+93019)	N_Shelf	-4.92513	1.43585e-05
cg25382352	chr19:1795638	ATP8B3	ATP8B3 (+16560), ONECUT3 (+41977)	N_Shore	7.53042	6.64881e-06
cg04330389	chr19:18084986	KCNN1	KCNN1 (+22876), IL12RB1 (+112755)	Island	11.9112	1.20034e-05
cg15387785	chr19:18117919	ARRDC2	KCNN1 (+55809), IL12RB1 (+79822)	Island	3.80216	1.91189e-06
cg10266386	chr19:18722956	TMEM59L	TMEM59L (-725)	Island	4.69186	9.62425e-06
ch.19.24052292F	chr19:24260452	-	ZNF254 (-9523), ZNF726 (+162769)		2.6252	1.9639e-05
cg22323067	chr19:2465617	-	GADD45B (-10505), LMNB2 (-8660)	S_Shelf	-5.01861	8.14932e-06
cg27181295	chr19:2511475	GNG7	GADD45B (+35353), GNG7 (+191270)	Island	-4.24192	1.10589e-05
cg08638582	chr19:2717615	DIRAS1	GNG7 (-14870), DIRAS1 (+3774)	Island	7.8625	4.01228e-05
cg06262842	chr19:2733368	SLC39A3	DIRAS1 (-11979), SLC39A3 (+6705)	Island	-7.20636	4.49644e-07
cg23513183	chr19:2858944	-	ZNF556 (-8388), ZNF555 (+17512)	Island	-9.78659	3.92451e-05
cg05002190	chr19:2926196	-	ZNF77 (+18772), ZNF57 (+25301)	N_Shore	11.9135	3.55079e-05
cg00457019	chr19:2933421	ZNF77	ZNF77 (+11547), ZNF57 (+32526)		-6.54735	3.28205e-06
cg02874667	chr19:31206903	-	ZNF536 (+343576), TSHZ3 (+633286)	N_Shelf	-3.76046	1.56489e-06
cg14942793	chr19:32900213	DPY19L3	PDCD5 (-171880), DPY19L3 (+3559)	S_Shelf	-8.60101	2.57902e-05
cg00910067	chr19:33717545	SLC7A10	SLC7A10 (-790)	Island	5.9623	8.95103e-06
cg16663025	chr19:35551663	LOC100128675;HPN	FXYD3 (-55068), HPN (+20254)	S_Shore	-4.3618	3.67263e-05
cg14978687	chr19:35842431	FFAR1	FFAR1 (-13)	Island	-5.12925	3.44362e-06
cg07738014	chr19:3627036	C19orf29	C19orf29 (-224)	Island	2.46139	3.95361e-05
cg12285326	chr19:36365557	APLP1	APLP1 (+6157), NFKBID (+25994)	Island	8.12034	4.13619e-05
cg09307985	chr19:36643070	COX7A1	COX7A1 (+700)	Island	9.16032	3.05282e-05
cg15176213	chr19:36643572	COX7A1	COX7A1 (+198)	Island	8.18035	3.59678e-05
cg19750174	chr19:36906819	ZFP82	ZFP14 (-36715), ZFP82 (+2730)	N_Shelf	-4.64775	4.67963e-05
cg22517995	chr19:37096588	ZNF382;ZNF529	ZNF382 (+368)	Island	4.58011	4.64057e-05
cg17508850	chr19:37177866	-	ZNF567 (-2436)	N_Shore	3.78579	4.37021e-06
cg07537964	chr19:3722604	-	PIP5K1C (-22128), TJP3 (-5769)	S_Shore	3.41344	1.54646e-05
cg15322783	chr19:37407152	ZNF829;ZNF568	ZNF829 (-230), ZNF568 (-78)	Island	2.35452	2.3869e-05
cg27326856	chr19:37663410	ZNF585A	ZNF585A (+204)		2.79955	1.64372e-05
cg08173348	chr19:38270236	ZNF573	ZNF573 (-7)	N_Shore	2.85465	3.30886e-07
cg22546859	chr19:39390528	SIRT2;NFKBIB	NFKBIB (-41), SIRT2 (-27)	Island	3.97662	3.163e-05
cg09980085	chr19:40174352	LOC400696	LGALS14 (-20593), LGALS16 (+27795)		-3.84874	2.64143e-05
cg17359753	chr19:40790165	AKT2	CNTD2 (-57569), AKT2 (+1136)	N_Shore	7.54059	7.03738e-07
cg15799967	chr19:40791436	AKT2	AKT2 (-135)	Island	2.18754	4.4786e-05
cg08644106	chr19:4102601	MAP2K2	ZBTB7A (-35786), MAP2K2 (+21524)	Island	5.18483	3.02779e-05
cg18668041	chr19:41190396	NUMBL	NUMBL (+6159), LTBP4 (+87256)	Island	8.8314	6.78271e-06
cg23456263	chr19:41256729	C19orf54;SNRPA	SNRPA (-29)	Island	2.27704	4.00644e-05
cg27530093	chr19:41815095	CCDC97	TGFB1 (+44735), HNRNPUL1 (+44976)	N_Shore	6.13518	1.79648e-05
cg00810914	chr19:42879857	MEGF8	CNFN (+14586), MEGF8 (+50097)	Island	-2.65645	3.15081e-05
cg08112313	chr19:44079105	XRCC1	LOC390940 (-1846), XRCC1 (+624)	N_Shore	8.10834	1.80296e-05
cg18464402	chr19:4502678	PLIN4	PLIN4 (+15037), HDGFRP2 (+30424)		6.48758	1.71609e-05
cg12540815	chr19:45394385	TOMM40	TOMM40 (-91)	Island	3.26091	3.3123e-05
cg24926276	chr19:4539943	LRG1	PLIN5 (-4736), LRG1 (+92)	N_Shelf	-4.38073	3.58618e-05
cg10172459	chr19:45507844	RELB	CLASRP (-34453), RELB (+3138)	S_Shelf	-2.53811	4.47477e-05
cg06941879	chr19:45971137	FOSB	FOSB (-115)	Island	1.92495	1.76909e-06
cg07908718	chr19:47965332	SLC8A2	MEIS3 (-42548), SLC8A2 (+9974)	N_Shelf	6.01897	1.49393e-05
cg06857516	chr19:48205035	GLTSCR1	EHD2 (-11565), GLTSCR1 (+93583)	Island	9.68474	3.81066e-05
cg22616646	chr19:4986397	KDM4B	KDM4B (+17274), PTPRS (+354416)	Island	-3.8346	1.15853e-06
cg17798978	chr19:49977247	FLT3LG	FLT3LG (-218)		5.79585	3.4547e-05
cg26846726	chr19:50180314	PRMT1	PRMT1 (-94)	Island	3.41005	1.25668e-05
cg24484103	chr19:50528836	VRK3;ZNF473	ZNF473 (-375), VRK3 (-32)	Island	3.93497	1.94321e-05
cg19017177	chr19:51141227	SYT3	LRRC4B (-69926), SYT3 (+1864)	N_Shore	7.03876	2.59356e-06
cg09765711	chr19:51141269	SYT3	LRRC4B (-69968), SYT3 (+1822)	N_Shore	5.73286	4.99373e-05
cg19014858	chr19:51471811	KLK6	KLK6 (+235)		6.30743	1.27622e-06
cg25670839	chr19:52531956	ZNF614	ZNF614 (-277)	S_Shore	3.00623	2.08554e-05
cg13409645	chr19:55866261	COX6B2	COX6B2 (+201)	Island	4.42924	4.82769e-05
cg17497049	chr19:56110871	FIZ1;ZNF524	ZNF524 (-858), FIZ1 (+21)	N_Shore	2.57885	9.7923e-06
cg20247380	chr19:56652071	ZNF444	ZNF444 (-463)	N_Shore	3.01834	8.5233e-06
cg10665844	chr19:5687946	HSD11B1L	RPL36 (-2325)	Island	-6.55024	2.96711e-05
cg24808271	chr19:57922164	ZNF17	ZNF17 (-364)	N_Shore	8.25835	5.27001e-06
cg05547888	chr19:58125531	ZNF134	ZNF134 (-298)	Island	3.48072	5.73149e-06
cg09150815	chr19:58919920	ZNF584	ZNF584 (-142)	Island	3.05558	4.83545e-05
cg22175239	chr19:5995051	RFX2	RANBP3 (-16732), RFX2 (+115612)	Island	-3.59476	4.19262e-05
cg21947590	chr19:620162	POLRMT	POLRMT (+13405), HCN2 (+30270)	Island	8.58805	5.93973e-06
cg26980000	chr19:7747745	TRAPPC5	TRAPPC5 (+2039), FCER2 (+19286)	S_Shore	5.11445	4.62454e-05
cg02082462	chr19:848001	PRTN3	ELANE (-4289)	Island	8.9274	3.51834e-05
cg00534380	chr2:101766586	TBC1D8	TBC1D8 (+1259), RPL31 (+147896)	N_Shore	6.73702	3.3642e-06
cg21388029	chr2:102003306	CREG2	CREG2 (+658)	Island	3.01985	3.99919e-06
cg12663550	chr2:102807257	IL1RL2	IL1RL1 (-120704), IL1RL2 (+3825)	S_Shelf	-8.93641	2.12644e-05
cg26159723	chr2:103236300	SLC9A2	SLC9A2 (+135)	Island	4.07483	2.41426e-05
cg00095772	chr2:1050773	SNTG2	TPO (-366459), SNTG2 (+104220)	N_Shore	-5.43793	1.91832e-06
cg07548995	chr2:105652155	-	MRPS9 (-2327)	N_Shelf	-6.74582	1.63083e-05
cg00004700	chr2:106013885	FHL2	FHL2 (+1795), C2orf49 (+59873)	N_Shore	5.77014	1.81109e-05
cg21681705	chr2:107506849	-	ST6GAL2 (-3287)	S_Shelf	-7.23269	9.91132e-06
cg03173936	chr2:107611222	-	RGPD4 (-832165), ST6GAL2 (-107660)		-3.38506	1.31714e-06
cg02491905	chr2:10975305	-	KCNF1 (-76757), PDIA6 (-22346)		5.6887	2.43869e-05
cg11940804	chr2:110259223	SH3RF3	SEPT10 (+112559), SH3RF3 (+513227)		-4.74343	2.5621e-05
cg04055086	chr2:110365472	2010-09-01	SEPT10 (+6310), SH3RF3 (+619476)		-5.4707	3.28432e-05
cg16637467	chr2:11164561	-	PQLC3 (-130978), KCNF1 (+112499)		6.86222	2.02877e-05
cg07478210	chr2:11294585	PQLC3	PQLC3 (-954)	N_Shore	8.69196	6.04458e-06
cg06564827	chr2:11822456	-	LPIN1 (-64283), NTSR2 (-12128)		10.9409	4.97125e-06
cg15724256	chr2:119602857	EN1	EN1 (+2901), INSIG2 (+756808)	Island	4.43844	3.64189e-05
cg08561286	chr2:121567875	GLI2	GLI2 (+13009), TFCP2L1 (+474902)		-4.58077	1.27008e-05
cg15575914	chr2:127426516	GYPC	GYPC (+12833), BIN1 (+438386)		-2.84444	2.9171e-05
cg01430692	chr2:132405839	-	GPR39 (-768307), LOC150776 (+155454)	S_Shore	-3.94613	6.03562e-06
cg02925556	chr2:132414758	-	GPR39 (-759388), LOC150776 (+164373)	N_Shore	-5.37485	5.41569e-06
cg00076487	chr2:133036935	-	GPR39 (-137211), LOC150776 (+786550)		-3.84295	4.16022e-05
cg22166248	chr2:139512796	NXPH2	NXPH2 (+25014), SPOPL (+253447)		-5.26798	4.71938e-05
cg04680919	chr2:145406705	-	ZEB2 (-128748)		-9.8334	2.36067e-05
cg00452308	chr2:145633791	-	ZEB2 (-355834)		-5.65221	2.68804e-05
cg03304664	chr2:151282496	-	MMADHC (-838167), RND3 (+61712)		-5.77389	2.16183e-05
cg27409015	chr2:158114424	GALNT5	GALNT5 (+85)		5.90263	8.37208e-06
cg18638253	chr2:158485309	ACVR1C	ACVR1C (+89)	Island	3.02001	2.69734e-05
cg19623054	chr2:16085728	MYCN	MYCN (+5046), FAM49A (+761405)	S_Shelf	-7.40471	4.61294e-07
cg21105318	chr2:161056520	ITGB6	ITGB6 (+68)		-4.74661	3.76707e-05
cg06836544	chr2:1663689	PXDN	PXDN (+84601), TPO (+246457)		-5.90032	2.74196e-07
cg24676303	chr2:1682401	PXDN	PXDN (+65889), TPO (+265169)		-4.7159	1.86568e-05
cg22687547	chr2:168401402	-	B3GALT1 (-273779), XIRP2 (+656406)		-1.43109	1.82611e-05
cg19763735	chr2:170550826	C2orf77;PHOSPHO2;KLHL23	PHOSPHO2 (-137)	Island	2.68251	4.01607e-05
cg20200080	chr2:171830785	-	GORASP2 (+45838), TLK1 (+257038)	S_Shore	4.69916	2.40509e-05
cg03654166	chr2:172944393	MAP1D	DLX1 (-5814), METAP1D (+79590)	N_Shore	-5.29846	1.9352e-05
cg03666244	chr2:177008770	-	HOXD4 (-7342), HOXD8 (+14303)	N_Shelf	-4.35744	8.13532e-06
cg00370173	chr2:177518121	-	HNRNPA3 (-559300), MTX2 (+383999)		-6.08767	3.08101e-05
cg26626829	chr2:181386053	-	CWC22 (-514274), UBE2E3 (-459058)		-7.51372	2.16137e-05
cg19577617	chr2:191745301	GLS	GLS (-245)	Island	2.76078	2.74821e-05
cg20700762	chr2:192108893	MYO1B	MYO1B (-1213)	N_Shore	-6.99593	3.4828e-06
cg05974067	chr2:19557620	OSR1	OSR1 (+751)	Island	5.27902	1.97059e-05
cg03896661	chr2:197036775	STK17B	STK17B (-440)	S_Shore	6.84665	6.96169e-06
cg13379983	chr2:198649727	BOLL	BOLL (+1210), MARS2 (+79700)	N_Shore	-7.3043	1.66076e-05
cg27609819	chr2:198816177	PLCL1	PLCL1 (+146752)		-5.81902	3.81126e-05
cg09336406	chr2:20068906	-	OSR1 (-510535), TTC32 (+32837)	Island	6.99001	3.49735e-06
cg14755054	chr2:201940010	NDUFB3	FAM126B (-3619), NDUFB3 (+3549)	S_Shelf	-6.28581	1.10312e-05
cg25104254	chr2:202757273	CDK15	FZD7 (-142036), CDK15 (+86122)		-3.05825	1.99934e-06
cg02549890	chr2:202916133	-	FZD7 (+16824), SUMO1 (+187188)		-4.74032	4.70211e-05
cg14288266	chr2:204737672	CTLA4	ICOS (-63798), CTLA4 (+5162)		-7.57006	2.97242e-05
cg21443773	chr2:207630406	MDH1B;FASTKD2	MDH1B (-357), FASTKD2 (+295)	S_Shore	1.97014	4.6541e-06
cg24868150	chr2:20861653	-	GDF7 (-4770)	N_Shelf	5.63456	1.84236e-05
cg25421357	chr2:208692259	PLEKHM3	FZD5 (-58117), PLEKHM3 (+198024)		-7.48527	2.7051e-05
cg11463113	chr2:208989831	CRYGD	CRYGD (-519)	S_Shore	-7.83721	1.26454e-05
cg20885569	chr2:217215556	2004-03-01	MARCH4 (+21193), XRCC5 (+241537)		-8.19852	3.19587e-05
cg26979179	chr2:217366073	RPL37A	IGFBP2 (-132053), RPL37A (+2554)	S_Shelf	-6.45123	2.74459e-05
cg20103054	chr2:218620242	DIRC3	TNP1 (-895461), TNS1 (+188553)	N_Shore	-6.36027	4.62706e-05
cg14652717	chr2:218998790	CXCR2	CXCR2 (+8055), CXCR1 (+32925)		-3.64329	4.48232e-05
cg25961684	chr2:219536870	STK36;RNF25	RNF25 (-90), STK36 (+122)	S_Shore	2.6997	3.61411e-05
cg10201874	chr2:220412606	TMEM198	CHPF (-4120), TMEM198 (+3862)	Island	11.0702	2.6061e-05
cg16480662	chr2:220413933	TMEM198	TMEM198 (+5189), OBSL1 (+22334)	S_Shore	-3.52247	2.25832e-05
cg21558038	chr2:224477904	-	SCG2 (-10688), AP1S3 (+224414)		4.89227	2.26568e-05
cg17865717	chr2:225910061	-	DOCK10 (-2732)	S_Shelf	-4.80226	4.46461e-05
cg01014179	chr2:230787137	FBXO36;TRIP12	TRIP12 (-483)	Island	3.56846	2.10796e-06
cg20954977	chr2:232260116	B3GNT7	B3GNT7 (-218)	Island	-6.68756	3.37939e-05
cg21564365	chr2:236719876	AGAP1	AGAP1 (+317144), GBX2 (+356775)		-3.71551	1.20429e-05
cg20128773	chr2:236923534	AGAP1	GBX2 (+153117), AGAP1 (+520802)		5.73091	6.86881e-09
cg06461795	chr2:237950468	-	COPS8 (-43615), CXCR7 (+472089)		-5.75234	1.94302e-05
cg01470578	chr2:238387273	-	COL6A3 (-64424), MLPH (-8604)	S_Shelf	-8.10249	2.53351e-05
cg07564937	chr2:238678376	LRRFIP1	RBM44 (-29011), LRRFIP1 (+77570)		-4.04914	2.38813e-06
cg01471265	chr2:239973526	HDAC4	TWIST2 (+216854), HDAC4 (+349116)	N_Shore	-8.44776	2.59642e-05
cg10546410	chr2:239975199	HDAC4	TWIST2 (+218527), HDAC4 (+347443)	S_Shore	4.2153	1.69558e-05
cg06915343	chr2:240029626	HDAC4	TWIST2 (+272954), HDAC4 (+293016)	N_Shore	-4.30941	1.3837e-05
cg03169059	chr2:240145022	HDAC4	HDAC4 (+177620), TWIST2 (+388350)		7.37667	2.2467e-05
cg19372178	chr2:242126680	ANO7	ANO7 (-1243)		-5.04449	4.24864e-05
cg17338834	chr2:242126909	ANO7	ANO7 (-1014)		-2.77907	1.38751e-05
cg01275632	chr2:242605362	ATG4B	DTYMK (+21020), ATG4B (+28336)	N_Shore	6.06967	3.53332e-05
cg01947906	chr2:27293255	AGBL5	OST4 (+1311), AGBL5 (+18765)	N_Shore	-3.41352	8.70741e-06
cg12243333	chr2:27652320	NRBP1	KRTCAP3 (-12912), NRBP1 (+1136)	S_Shore	2.84545	4.42007e-05
cg12905410	chr2:27805706	ZNF512	ZNF512 (-186)	N_Shore	5.28839	3.5198e-07
cg18624059	chr2:31362226	GALNT14	GALNT14 (-635)	S_Shore	-3.12388	8.83035e-06
cg15673110	chr2:32581747	BIRC6	BIRC6 (-348)	Island	1.63795	3.62048e-05
cg18450054	chr2:35518097	-	NONE		-2.51879	2.94463e-05
cg18560965	chr2:365815	-	FAM150B (-77508), TMEM18 (+311623)		-5.57518	7.13253e-07
cg02645778	chr2:3685207	COLEC11	ALLC (-20578), COLEC11 (+42571)	S_Shore	-6.93017	2.54939e-05
cg25805189	chr2:37458826	CEBPZ;C2orf56	CEBPZ (-87), C2orf56 (+53)	Island	2.2918	4.8992e-05
cg08940378	chr2:38418343	-	CYP1B1 (-115021), ATL2 (+186088)		-4.39611	4.28478e-07
cg02462879	chr2:421480	-	FAM150B (-133173), TMEM18 (+255958)	S_Shore	-7.53511	4.35598e-05
cg21818540	chr2:45406573	-	SIX2 (-170032), SRBD1 (+431859)		-4.6452	1.02234e-05
cg12593303	chr2:54785406	SPTBN1	EML6 (-166742), RPL23AP32 (+29048)	Island	3.04622	1.36092e-06
cg21848371	chr2:56410833	CCDC85A	EFEMP1 (-259536)	N_Shore	3.18784	7.03609e-07
cg12616434	chr2:59146751	-	FANCL (-678237)		3.12488	5.22986e-06
cg16411160	chr2:61645778	SNORA70B;USP34	USP34 (+52070), AHSA2 (+241224)		-4.52909	4.89097e-05
cg10814803	chr2:63273940	LOC100132215	OTX1 (-3996)	N_Shore	-7.01631	2.53678e-05
cg05927830	chr2:65100670	-	SERTAD2 (-219625), SLC1A4 (-115824)		4.75385	1.27546e-05
cg16465560	chr2:65454646	ACTR2	ACTR2 (-182)	Island	2.60415	4.54864e-06
cg03819089	chr2:66298217	-	SPRED2 (-638562), MEIS1 (-364314)		-9.02685	9.63624e-09
cg04801003	chr2:69240754	ANTXR1	ANTXR1 (+479)	Island	3.28049	1.77002e-05
cg21470704	chr2:72076889	-	CYP26B1 (+298073), DYSF (+383058)	N_Shelf	-4.50254	8.60946e-06
cg26898166	chr2:73143799	EMX1	EMX1 (-804)	Island	4.05158	1.67605e-05
cg00655779	chr2:73461068	CCT7;C2orf7	PRADC1 (-713), CCT7 (-295)	Island	2.69341	4.62835e-06
cg22449698	chr2:85896539	SFTPB	SFTPB (-676)		-4.16915	4.04203e-08
cg19956166	chr2:85980874	ATOH8	ATOH8 (-34)	Island	4.07564	2.36054e-05
cg05580277	chr2:86791105	VPS24	RNF103 (+59894), KDM3A (+122522)	S_Shore	-5.69675	4.33301e-05
cg05696950	chr2:8715754	-	ID2 (-106358)		4.5511	3.89941e-05
cg20722458	chr2:8715811	-	ID2 (-106301)		4.98278	6.81445e-06
cg22699462	chr2:88510846	-	THNSL2 (+38189), FOXI3 (+241206)		-7.23324	6.33178e-06
cg15127270	chr2:9353027	ASAP2	ASAP2 (+6134), ITGB1BP1 (+210615)		7.53673	2.05934e-05
cg05087909	chr2:9771142	YWHAQ	YWHAQ (-37)	Island	2.79825	4.50004e-05
cg11826338	chr2:98274951	ACTR1B	ACTR1B (+5609), COX5B (+12431)		-3.72018	7.0593e-06
cg13151266	chr20:10654828	JAG1	JAG1 (-135)	Island	3.8009	1.02887e-05
cg03512414	chr20:19915874	RIN2	NAA20 (-82059), RIN2 (+48710)		8.39741	3.55058e-05
cg02051975	chr20:23471711	CST8	CST8 (-54)		-2.92669	8.29569e-06
cg11861491	chr20:30028292	DEFB123	DEFB123 (-118)		-4.76768	2.06743e-06
cg01221637	chr20:31071944	C20orf112	ASXL1 (+125798), C20orf203 (+167838)	Island	3.20735	4.34578e-05
cg26204638	chr20:33297218	TP53INP2	TP53INP2 (+5071), NCOA6 (+116214)	Island	6.68087	2.3522e-05
cg07042104	chr20:34206951	SPAG4	SPAG4 (+3143), CPNE1 (+45926)	N_Shore	6.41074	3.00707e-07
cg13410996	chr20:35381103	DSN1	NDRG3 (-6563), DSN1 (+21050)		-3.24604	4.35685e-05
cg20709530	chr20:36040249	-	NNAT (-109357), SRC (+65693)		6.13451	1.31415e-05
cg02358477	chr20:36156735	BLCAP	BLCAP (-653)	S_Shore	2.42135	1.46061e-05
cg09113613	chr20:37101903	RALGAPB	RALGAPB (+418)	S_Shore	3.36078	1.48883e-05
cg23546750	chr20:3716787	HSPA12B	HSPA12B (+3471), SPEF1 (+45314)	S_Shelf	-3.90123	1.30807e-06
cg10305789	chr20:37434167	PPP1R16B	PPP1R16B (-180)	N_Shore	3.47779	4.98417e-05
cg25976621	chr20:4205487	ADRA1D	ADRA1D (+24171), SMOX (+76038)	S_Shelf	-4.56087	3.4048e-07
cg03312792	chr20:43849759	SEMG2	SEMG2 (-250)		-3.23495	3.53823e-06
cg00200803	chr20:44838776	CDH22	CDH22 (+41555), CD40 (+91871)	N_Shore	6.38167	2.18657e-05
cg02767841	chr20:45986173	ZMYND8	ZMYND8 (-700)		4.81441	5.10319e-07
cg00287413	chr20:52788779	CYP24A1	BCAS1 (-101476), CYP24A1 (+1736)	N_Shore	-4.45147	3.11944e-05
cg16971889	chr20:5584138	RP5-1022P6.2	PROKR2 (-289116), GPCPD1 (+7533)		8.50479	1.15196e-05
cg09772382	chr20:57463775	GNAS	TH1L (-92535), GNAS (+35740)	Island	-4.51719	4.30272e-05
cg15704909	chr20:57765489	ZNF831	ZNF831 (-585)	N_Shore	-7.72019	6.48667e-06
cg11922086	chr20:60783424	-	HRH3 (+11898), GTPBP5 (+25344)	S_Shore	6.47355	3.37082e-05
cg00268644	chr20:6105569	FERMT1	FERMT1 (-1379)	S_Shore	-5.35046	3.07769e-05
cg21433085	chr20:61615471	-	BHLHE23 (+22915), SLC17A9 (+31473)	S_Shelf	-4.42884	3.69274e-06
cg02732653	chr20:62172589	SRMS	PTK6 (-3883)	S_Shelf	-5.42157	2.7521e-06
cg05668372	chr20:62734251	-	NPBWR2 (+3932), OPRL1 (+17883)	Island	5.22697	2.105e-05
cg23789846	chr21:30375227	-	LTN1 (-9951), RWDD2B (+16457)	Island	2.45312	4.0328e-05
cg09885409	chr21:34697563	IFNAR1	IFNAR1 (+350)	Island	3.26562	1.25614e-05
cg05409047	chr21:37259564	-	RUNX1 (-837970), CBR1 (-182720)	Island	-5.04735	3.16411e-05
cg00544557	chr21:39578742	DSCR10	DSCR4 (-85289), KCNJ15 (-65686)		-4.56604	6.32466e-06
cg01176028	chr21:43653234	ABCG1	ABCG1 (+13968), TFF3 (+82471)	N_Shore	7.28398	2.33336e-06
cg11158374	chr21:43771664	TFF2	TFF2 (-457)		-3.76273	3.79356e-05
cg01351072	chr21:45710225	AIRE	PFKL (-9699), AIRE (+4463)	N_Shelf	-4.25681	3.97861e-05
cg21438602	chr21:45713510	AIRE	PFKL (-6414), AIRE (+7748)	Island	-5.56487	1.65608e-06
cg23366234	chr21:45713704	AIRE	PFKL (-6220), AIRE (+7942)	Island	6.49673	2.36541e-05
cg26472802	chr21:45713719	AIRE	PFKL (-6205), AIRE (+7957)	Island	10.2082	5.91689e-06
cg08658318	chr21:46351329	-	ITGB2 (-10365), C21orf67 (+8498)	Island	3.96649	6.52853e-07
cg17237181	chr21:47830619	PCNT	DIP2A (-48242), PCNT (+86584)	N_Shore	-5.67881	6.30595e-06
cg05810872	chr22:17851653	-	CECR1 (-160875), CECR2 (-104976)	S_Shore	-6.86353	1.35459e-05
cg06234765	chr22:19276228	CLTCL1	SLC25A1 (-109928), CLTCL1 (+3010)	N_Shelf	-5.94817	2.62904e-06
cg12254454	chr22:19467326	UFD1L;CDC45L	UFD1L (-589), CDC45 (-87)	Island	2.66635	9.79427e-06
cg27657537	chr22:20863762	MED15	SERPIND1 (-264620), MED15 (+1877)	S_Shore	5.66711	4.76114e-05
cg03599338	chr22:24577315	SUSD2	SUSD2 (-128)		-5.87108	3.38966e-05
cg23529513	chr22:27013363	CRYBB1	CRYBA4 (-4564), CRYBB1 (+627)		-4.15224	2.06067e-06
cg15282331	chr22:31366760	TUG1	MORC2 (-2574)	S_Shore	-4.216	1.84293e-05
cg00969153	chr22:31884264	EIF4ENIF1	EIF4ENIF1 (+1282), DRG1 (+88726)	N_Shore	-4.35343	1.60156e-05
cg08511772	chr22:37960426	CDC42EP1	CDC42EP1 (+3956), LGALS2 (+15597)	N_Shelf	6.83041	1.31419e-05
cg24053715	chr22:38214548	-	GALR3 (-4840)	Island	5.57417	4.66968e-05
cg26460530	chr22:39919067	-	ATF4 (+2499), RPS19BP1 (+9792)	S_Shore	4.83421	3.62023e-05
cg14879645	chr22:41048474	-	MCHR1 (-26707), MKL1 (-15785)		11.4443	3.12547e-07
cg03765271	chr22:43607038	SCUBE1	TTLL12 (-23902), SCUBE1 (+132355)	S_Shore	-3.33703	2.42108e-05
cg27634071	chr22:45809740	RIBC2;SMC1B	SMC1B (-241)	Island	3.34222	2.06592e-05
cg09829176	chr22:46545347	PPARA	PPARA (-1151)	N_Shore	7.92075	1.32868e-05
cg05161019	chr22:50009711	-	BRD1 (+208740)	Island	-9.57724	4.83205e-05
cg21719361	chr22:50944355	LMF2	NCAPH2 (-2289), LMF2 (+1779)	Island	7.89815	2.2643e-05
cg27571405	chr3:100211424	TMEM45A	TMEM45A (-38)	Island	2.6555	2.95866e-05
cg16282527	chr3:10183940	VHL	VHL (+622)	Island	3.86082	1.41986e-05
cg19447630	chr3:103645882	-	NONE		-3.21869	2.70402e-05
cg11381404	chr3:104813499	-	ALCAM (-272057)		-9.71948	2.20394e-06
cg05582165	chr3:112738652	C3orf17	C3orf17 (-98)	Island	2.92779	4.39987e-07
cg17228765	chr3:112738800	C3orf17	C3orf17 (-246)	S_Shore	7.14085	4.44861e-05
cg13711885	chr3:113821393	-	QTRTD1 (+45783), DRD3 (+76505)	N_Shore	-7.11953	9.90921e-06
cg00028135	chr3:114343673	ZBTB20	GAP43 (-998477), ZBTB20 (-241185)		7.75855	6.02963e-06
cg05963821	chr3:115377939	GAP43	GAP43 (+35789), LSAMP (+786445)	S_Shore	7.19591	2.63295e-05
cg16134699	chr3:120071101	-	GPR156 (-107777), FSTL1 (+98816)	S_Shelf	-2.46081	3.84771e-05
cg00633969	chr3:122284550	PARP9;DTX3L	PARP9 (-1028)	S_Shore	-5.37031	4.35685e-06
cg08224051	chr3:123669383	CCDC14	MYLK (-66235), CCDC14 (+10871)		-4.34247	2.33631e-05
cg20208384	chr3:124931162	SLC12A8	SLC12A8 (+446)	Island	4.10287	4.11776e-05
cg09455336	chr3:126371798	-	TXNRD3 (+2168), CHST13 (+128668)	N_Shore	-3.37493	1.17668e-05
cg01529404	chr3:126755385	PLXNA1	PLXNA1 (+47949), TPRA1 (+554182)	S_Shelf	6.60585	4.23645e-05
cg01199928	chr3:127840983	RUVBL1	RUVBL1 (+1687), SEC61A1 (+69772)	N_Shore	-8.77872	3.53096e-07
cg02217386	chr3:12856862	CAND2	CAND2 (+18692), RPL32 (+25086)	Island	6.98249	2.83626e-05
cg00618865	chr3:129324699	PLXND1	PLXND1 (+882)	Island	1.78159	3.02125e-05
cg06541857	chr3:134203789	ANAPC13;CEP63	CEP63 (-1257), ANAPC13 (+1073)	N_Shore	7.74634	2.82913e-05
cg05265703	chr3:137787902	DZIP1L	DZIP1L (+46548), CLDN18 (+70245)		7.14535	3.90965e-05
cg17173718	chr3:138634988	-	PIK3CB (-156804), FOXL2 (+30993)	Island	2.3785	2.11471e-05
cg00911981	chr3:142297824	ATR	ATR (-157)	Island	2.79373	3.44763e-06
cg02710346	chr3:148805157	HLTF	HLTF (-817)	S_Shore	-2.37338	2.79045e-05
cg10148280	chr3:148846750	HPS3	HPS3 (-620)	N_Shore	7.09263	2.10332e-05
cg21847114	chr3:150690183	CLRN1OS;CLRN1	CLRN1 (+602)		-5.33947	1.94018e-05
cg11496093	chr3:155589573	GMPS	KCNAB1 (-248763), GMPS (+1249)	Island	2.32778	4.68055e-05
cg24517609	chr3:156272814	SSR3	SSR3 (+158)	Island	2.62522	7.22745e-06
cg09467433	chr3:171283606	-	TNIK (-105410), PLD1 (+244897)		-6.19344	3.4616e-05
cg03460745	chr3:171966142	FNDC3B	GHSR (+200103), FNDC3B (+208725)		-4.59578	2.89554e-05
cg19213703	chr3:177554561	-	KCNMB2 (-699662), TBL1XR1 (-639514)		-6.17599	3.24489e-06
cg04534404	chr3:178544897	KCNMB2	ZMAT3 (+244758), KCNMB2 (+290674)		-6.68234	4.73252e-05
cg19092167	chr3:187007559	MASP1	MASP1 (+2250), RTP1 (+92286)		-5.74453	3.91146e-05
cg07224514	chr3:187182765	-	RTP4 (+96598), SST (+205435)		-3.11559	3.99788e-05
cg14932952	chr3:187943282	LPP	TPRG1 (-946480), LPP (+12562)		-3.33743	2.96883e-05
cg18780769	chr3:194118985	GP5	LRRC15 (-28514), GP5 (+1009)	Island	6.29122	7.15285e-06
cg17042996	chr3:195590056	-	MUC4 (-51213), TNK2 (+32375)		7.57471	1.24268e-06
cg19803671	chr3:23245422	UBE2E2	UBE2E2 (+639)	S_Shore	4.22238	5.99068e-07
cg08044806	chr3:25365560	-	THRB (-829248), RARB (-104273)		-3.41357	4.81022e-05
cg00902374	chr3:25461111	-	THRB (-924799), RARB (-8722)		-6.07566	3.57468e-05
cg15427004	chr3:38179858	ACAA1;MYD88	ACAA1 (-1126), MYD88 (-110)	Island	5.77416	1.34025e-06
cg16519197	chr3:4211558	-	SETMAR (-133429), LRRN1 (+370438)		-6.02218	4.94199e-05
cg11555926	chr3:44283837	C3orf77	C3orf23 (-96106), ABHD5 (+551463)	Island	-4.01857	1.46007e-05
cg05635712	chr3:4509058	SUMF1	SUMF1 (-93)	S_Shore	1.92106	2.71501e-05
cg07115110	chr3:46250024	CCR1	CCR1 (-193)		7.31085	5.24472e-08
cg08936706	chr3:46906385	MYL3	MYL3 (-1413)		-4.27699	3.36903e-05
cg08076912	chr3:48491622	ATRIP	TREX1 (-15606), ATRIP (+3405)	S_Shelf	-7.90967	1.67156e-05
cg27353919	chr3:48754970	IP6K2	IP6K2 (-51)	S_Shore	4.47244	1.06429e-06
cg20793087	chr3:48956177	C3orf71;ARIH2	ARIH2 (-103), C3orf71 (+640)	Island	2.87864	1.36409e-05
cg04878973	chr3:49057761	NDUFAF3;DALRD3;MIR425	DALRD3 (-1745), NDUFAF3 (-1312)	N_Shore	8.46989	1.16024e-05
cg16347136	chr3:49377853	USP4	USP4 (-318)	Island	3.40532	1.44904e-05
cg13389229	chr3:49449900	RHOA;TCTA	RHOA (-375), TCTA (+262)	Island	3.0454	4.65209e-06
cg02037349	chr3:49842702	UBA7	CDHR4 (-5449), UBA7 (+8688)	S_Shore	7.56144	2.28201e-05
cg12118832	chr3:50264486	-	GNAI2 (-9160), SLC38A3 (+21795)	Island	3.49116	2.44036e-06
cg06709828	chr3:5028504	-	ARL8B (-135425), BHLHE40 (+7408)	Island	5.75412	1.94625e-07
cg22927302	chr3:50304463	SEMA3B	SEMA3B (-576)		6.03088	1.25502e-05
cg04015972	chr3:50540221	CACNA2D2	CACNA2D2 (+670)	Island	6.46477	9.48448e-07
cg15881088	chr3:51422374	MANF	MANF (-317)	Island	2.70562	2.45489e-05
cg14262432	chr3:51976171	RRP9;PARP3	RRP9 (-250), PARP3 (-189)	Island	2.93806	1.80398e-06
cg18591801	chr3:52553433	STAB1	NT5DC2 (+14359), STAB1 (+24078)	S_Shore	-6.34261	1.98037e-05
cg13908523	chr3:53194728	PRKCD	PRKCD (-494)	Island	4.97919	1.3559e-05
cg09608876	chr3:53385659	-	DCP1A (-4006)	S_Shelf	-5.14665	3.28815e-05
cg09641077	chr3:56835860	ARHGEF3	ERC2 (-333470), ARHGEF3 (+277475)	Island	3.79418	1.78723e-06
cg13745870	chr3:57094763	SPATA12;ARHGEF3	ERC2 (-592373), ARHGEF3 (+18572)		6.9746	4.14908e-05
cg03988660	chr3:57316479	ASB14	ASB14 (+9652), APPL1 (+54715)		-4.84789	4.55769e-05
cg15914463	chr3:62860103	CADPS	CADPS (+960)	Island	3.84036	3.8398e-05
cg08855630	chr3:68978377	FAM19A4	FAM19A4 (+3383), FAM19A1 (+937644)	N_Shelf	-6.40083	3.85942e-05
cg23870282	chr3:72897792	SHQ1	SHQ1 (-195)	Island	2.16268	3.26049e-06
cg23328707	chr3:9991622	PRRT3	PRRT3 (+2455), CRELD1 (+16098)	N_Shelf	6.49834	3.28832e-06
cg15289466	chr4:103740913	UBE2D3	MANBA (-58763), UBE2D3 (+7794)		6.56556	4.64741e-05
cg16775971	chr4:105412117	CXXC4	CXXC4 (+349)	N_Shore	2.60719	3.96534e-05
cg06364539	chr4:108500280	-	DKK2 (-542828), PAPSS1 (+141138)		-5.00866	3.08221e-06
cg13216910	chr4:1242411	CTBP1	CTBP1 (+496)	Island	3.33608	2.8802e-05
cg26166817	chr4:124468530	-	SPRY1 (+150575)		-2.71413	5.93514e-06
cg05290481	chr4:1341539	KIAA1530	CRIPAK (-43800), MAEA (+57868)	S_Shore	1.89563	1.19477e-05
cg22094599	chr4:139964398	CCRN4L	CCRN4L (+27456), ELF2 (+96252)		10.0106	6.03251e-06
cg15392111	chr4:140216263	NDUFC1	C4orf49 (-14772), NAA15 (-6412)	N_Shore	9.79662	3.41403e-05
cg01300684	chr4:141230118	SCOC	MAML3 (-154886), SCOC (-34478)		7.3184	5.28009e-07
cg17092939	chr4:141677163	TBC1D9	TBC1D9 (+307)	Island	2.84172	1.9571e-05
cg01162573	chr4:141715259	-	TBC1D9 (-37789), RNF150 (+339356)		-8.73271	1.64347e-05
cg13953838	chr4:141859472	RNF150	TBC1D9 (-182002), RNF150 (+195143)		-6.41698	1.66981e-05
cg17936433	chr4:14700528	-	CPEB2 (-303769)		-9.95558	4.17001e-05
cg24018321	chr4:148045888	-	EDNRA (-356180), TTC29 (-178855)		-4.40487	2.02705e-05
cg01612003	chr4:15355722	C1QTNF7	C1QTNF7 (-73906), CPEB2 (+351425)		-4.09376	4.27722e-05
cg00350931	chr4:1541867	-	FAM53A (+144120), CRIPAK (+156528)	Island	-4.31064	3.02656e-05
cg21087260	chr4:155532075	FGG	FGA (-20179), FGG (+1826)		-7.35441	1.37487e-05
cg06702880	chr4:155663094	-	LRAT (-2068)	N_Shore	7.3492	1.65874e-05
cg19626468	chr4:16258684	FLJ39653	BC010030 (+30399), LDB2 (+641739)	S_Shore	-4.85685	4.69229e-06
cg12819144	chr4:165953018	TRIM60	TRIM60 (-132)		-5.52663	1.89326e-05
cg08028435	chr4:169738114	PALLD	CBR4 (+193353), PALLD (+319898)		5.91792	3.70742e-05
cg00192026	chr4:174411279	-	SCRG1 (-90663), HAND2 (+40098)		-6.84317	1.48388e-05
cg24466873	chr4:174460053	NBLA00301	CEP44 (-745001), HAND2 (-8676)	Island	4.79938	4.81504e-05
cg09814128	chr4:178243783	NEIL3	NEIL3 (+12793), AGA (+119873)		-3.6397	2.53781e-06
cg23562514	chr4:18022479	LCORL	LCORL (+1003), NCAPG (+209955)	Island	3.23018	8.11078e-06
cg23824376	chr4:183369277	ODZ3	ODZ3 (+124179), DCTD (+469352)	Island	6.07149	3.91326e-05
cg20119759	chr4:183794591	-	DCTD (+44038), ODZ3 (+549493)		-3.58345	1.5022e-05
cg23064465	chr4:183838739	DCTD	DCTD (-110)	Island	3.74905	3.57903e-05
cg22428102	chr4:184020710	WWC2;C4orf38	WWC2 (+248)	Island	2.60591	1.62244e-05
cg17466131	chr4:186578190	SORBS2	PDLIM3 (-121479), SORBS2 (+27809)		8.6238	2.75843e-05
cg22708168	chr4:187545862	FAT1	MTNR1A (-69326), FAT1 (+99124)		-7.02219	6.89659e-07
cg27491008	chr4:190858174	-	FRG1 (-3799)	N_Shelf	-3.47349	3.80343e-05
cg17584633	chr4:1977976	WHSC1	WHSC2 (+32985), WHSC1 (+104854)	N_Shelf	-3.93125	1.11329e-07
cg23640790	chr4:2011081	WHSC2	WHSC2 (-120)	Island	2.81248	2.65547e-05
cg22183373	chr4:24806777	-	SOD3 (+9693), LGI2 (+225636)		-2.98163	4.73157e-05
cg17459092	chr4:25508058	-	SLC34A2 (-149376), ANAPC4 (+129211)	Island	-2.76005	1.35896e-05
cg15478441	chr4:2758381	TNIP2	TNIP2 (-279)	S_Shore	7.16751	1.16785e-05
cg07190698	chr4:331458	ZNF141	ZNF141 (-137)	Island	2.39385	2.40354e-05
cg05747848	chr4:3413195	RGS12	HGFAC (-30530), RGS12 (+97322)	N_Shore	-5.08063	1.60321e-05
cg11373356	chr4:3439095	RGS12	HGFAC (-4630)		-3.83524	9.32121e-06
cg27509213	chr4:3499546	-	DOK7 (+34514), LRPAP1 (+34677)	N_Shelf	-4.30962	1.34916e-05
cg20119015	chr4:36245632	ARAP2	ARAP2 (+346)	Island	2.5163	4.39372e-05
cg06065164	chr4:3766875	ADRA2C	ADRA2C (-1420)	N_Shore	7.97739	1.99802e-05
cg04209595	chr4:53780029	SCFD2	RASL11B (+51535), SCFD2 (+452212)		-3.56982	4.71429e-06
cg20831777	chr4:55100918	PDGFRA	KIT (-423176), PDGFRA (+5655)	S_Shore	6.29164	7.16188e-08
cg17724147	chr4:58290751	-	IGFBP7 (-314201)		-6.98141	1.47675e-05
cg07447870	chr4:6370956	PPP2R2C	WFS1 (+99380), PPP2R2C (+186448)		6.27564	4.57578e-05
ch.4.6573835F	chr4:6522934	-	PPP2R2C (+34470), WFS1 (+251358)		8.12655	4.97728e-05
cg16955704	chr4:656994	PDE6B	ATP5I (+11132), PDE6B (+37632)	Island	8.49672	2.19485e-05
cg08029340	chr4:673816	MYL5	MYL5 (+2106), MFSD7 (+9156)	N_Shore	-4.2876	4.07001e-05
cg01750341	chr4:79290095	FRAS1	ANXA3 (-182646), FRAS1 (+311372)		-3.10785	2.70245e-05
cg08683790	chr4:81243757	-	BMP3 (-708361), FGF5 (+56016)		-7.75064	6.72788e-07
cg18421538	chr4:8305940	HTRA3	HTRA3 (+34452), ACOX3 (+136511)	N_Shore	-4.45271	1.25025e-05
cg03853253	chr4:83295289	HNRNPD	HNRNPD (-141)	Island	2.17975	2.14861e-05
cg18219490	chr4:89206110	PPM1K	PPM1K (-223)	S_Shore	2.80577	3.98176e-06
cg05970398	chr4:95129288	SMARCAD1	SMARCAD1 (+530)	Island	1.85491	2.5921e-05
cg04771133	chr4:960234	DGKQ	DGKQ (+7109), TMEM175 (+33973)	N_Shore	-4.12804	2.56024e-05
cg26235292	chr4:99850587	EIF4E	EIF4E (-345)	S_Shore	1.94276	1.58722e-05
cg26714425	chr5:10330845	-	MARCH6 (-22982), CMBL (-22678)	N_Shelf	5.67773	1.31909e-07
cg07503059	chr5:111753938	EPB41L4A;FLJ11235	NREP (-441311), EPB41L4A (+1071)	N_Shore	7.07847	1.89063e-05
cg15956794	chr5:112312232	DCP2	DCP2 (-174)	N_Shore	2.53299	1.81964e-05
cg05818685	chr5:11384682	CTNND2	DAP (-623296), CTNND2 (+519427)	Island	8.06973	6.89346e-06
cg03541903	chr5:130651434	CDC42SE2	CDC42SE2 (+51733), RAPGEF6 (+319494)		-8.41373	2.12323e-05
cg02558041	chr5:131133021	FNIP1	RAPGEF6 (-162093), ACSL6 (+214333)	Island	2.82437	1.18401e-05
cg11086697	chr5:131395849	IL3	IL3 (-497)		-2.59185	3.69119e-05
cg16545743	chr5:131396250	IL3	IL3 (-96)		-3.53336	1.97014e-06
cg19400672	chr5:131746256	C5orf56	SLC22A5 (+40856), IRF1 (+80208)	Island	3.51055	7.07436e-06
cg27309611	chr5:132113725	2008-09-01	SEPT8 (-659)	S_Shore	8.49418	4.90625e-06
cg06699484	chr5:132166328	-	SHROOM1 (-4327)	Island	2.3864	6.62512e-06
cg11422677	chr5:133282364	-	FSTL4 (-334142), C5orf15 (+22041)		-8.16553	5.85485e-07
cg13725763	chr5:135271366	FBXL21	IL9 (-39851), LECT2 (+19356)		-7.14772	4.8359e-05
cg07872799	chr5:1359479	-	CLPTM1L (-14478), SLC6A3 (+86063)		-4.78345	9.89726e-06
cg11910223	chr5:139060821	CXXC5	PSD2 (-114584), CXXC5 (+32521)	Island	8.17895	3.0343e-05
cg17842912	chr5:139060919	CXXC5	PSD2 (-114486), CXXC5 (+32619)	Island	10.3572	2.96496e-05
cg01204634	chr5:1395156	SLC6A3	CLPTM1L (-50155), SLC6A3 (+50386)		-4.07848	2.3096e-05
cg24550676	chr5:140053903	DND1;HARS	DND1 (-733)	S_Shore	-4.76305	2.92859e-06
cg18795133	chr5:141130629	-	ARAP3 (-68830), PCDH1 (+127314)	N_Shelf	-4.4678	2.40028e-05
cg25040733	chr5:141704734	SPRY4	SPRY4 (-115)	Island	3.89178	4.40727e-05
cg02553655	chr5:150029718	SYNPO	MYOZ3 (-10685), SYNPO (+49077)	S_Shore	5.59646	4.23826e-06
cg18849169	chr5:150399781	GPX3	GPX3 (-217)	N_Shore	5.57335	4.8294e-05
cg21516478	chr5:150400328	GPX3	GPX3 (+330)	Island	4.12212	3.09971e-05
cg04684485	chr5:153421089	MFAP3	FAM114A2 (-2593), MFAP3 (+2571)	S_Shelf	-5.99862	3.04462e-05
cg05585991	chr5:157099197	C5orf52	THG1L (-59125), SOX30 (-19770)	S_Shore	-7.65792	8.90733e-06
cg05962755	chr5:157440814	-	CLINT1 (-154632)		-5.56583	3.97839e-05
cg25775198	chr5:159826994	C5orf54	C1QTNF2 (-29347), SLU7 (+19173)	Island	1.6859	2.65485e-05
cg07141875	chr5:166956633	ODZ2	WWC1 (-762431), ODZ2 (+244791)		-3.67418	3.72844e-05
cg09011473	chr5:169350021	FAM196B;DOCK2	FOXI1 (-182895), DOCK2 (+285771)		-6.36912	3.13493e-05
cg06672160	chr5:1699896	-	LPCAT1 (-175821), MRPL36 (+100059)	N_Shelf	-4.57289	5.72569e-06
cg05201300	chr5:172443740	ATP6V0E1	C5orf41 (-39614), ATP6V0E1 (+32978)		9.34612	1.73859e-06
cg17961535	chr5:172761367	-	STC2 (-4862)		-7.74442	4.65116e-05
cg02404843	chr5:176037404	GPRIN1	GPRIN1 (-274)	Island	3.74366	9.11117e-06
cg01697092	chr5:176168911	-	UNC5A (-68648), TSPAN17 (+94524)	N_Shore	5.97139	2.85948e-05
cg20725716	chr5:176519455	FGFR4	NSD1 (-41377), FGFR4 (+5535)	N_Shore	-5.4029	3.33799e-06
cg12982374	chr5:176523370	FGFR4	NSD1 (-37462), FGFR4 (+9450)	S_Shelf	-6.24134	9.82362e-06
cg25962774	chr5:176831364	F12	PFN3 (-3728)	Island	2.93695	4.95721e-05
cg00483154	chr5:176943504	DDX41	DDX41 (+462)	N_Shore	3.03834	3.85807e-06
cg05497107	chr5:178978234	RUFY1	RUFY1 (+664)	Island	1.45742	4.97793e-05
cg12865675	chr5:179156985	CANX	MAML1 (-2865)	N_Shelf	-9.0346	3.88082e-05
cg25376491	chr5:179192524	MAML1	LTC4S (-28461), MAML1 (+32674)		7.35543	1.77044e-05
cg09031958	chr5:179203369	MAML1	LTC4S (-17616), MAML1 (+43519)		-6.2984	9.20035e-06
cg08389686	chr5:179763678	GFPT2	MAPK9 (-44608), GFPT2 (+16636)		-4.63457	2.80541e-06
cg19656633	chr5:180074582	FLT4	SCGB3A1 (-56096), FLT4 (+2041)	N_Shore	-3.95332	3.92604e-05
cg11886002	chr5:180487371	BTNL9	OR2V2 (-94571), BTNL9 (+20147)	S_Shore	-6.15438	1.23304e-05
cg14876338	chr5:1815991	NDUFS6	NDUFS6 (+14496), IRX4 (+66888)		-4.01389	1.59567e-07
cg00606396	chr5:19531574	CDH18	CDH18 (+456778)		-8.80042	2.74378e-05
cg26250461	chr5:19734126	CDH18	CDH18 (+254226)		-12.7045	9.9018e-09
cg04132555	chr5:31194641	CDH6	CDH6 (+880)	S_Shore	2.50949	2.57446e-05
cg08243931	chr5:34476633	-	C1QTNF3 (-433263), RAI14 (-179962)		-3.36434	1.5717e-05
cg17333292	chr5:35230568	PRLR	PRLR (+254)		3.82618	1.66072e-05
cg22983903	chr5:5140935	ADAMTS16	ADAMTS16 (+493)	Island	2.9567	5.91319e-06
cg25558218	chr5:51445694	-	PELO (-638079), ISL1 (+766737)		-8.34446	1.35064e-05
cg15676241	chr5:52285231	ITGA2	ITGA2 (+76)	Island	3.01361	4.93446e-05
cg11601664	chr5:55189	-	PLEKHG4B (-85183)	S_Shore	6.83065	8.83077e-06
cg21100712	chr5:56978586	-	ACTBL2 (-199951), PLK2 (+777379)		-5.4436	3.22742e-05
cg27583655	chr5:59126518	PDE4D	PDE4D (+63102)		-6.26475	4.19454e-05
cg02276107	chr5:61699841	DIMT1L	DIMT1 (-114)	Island	3.55128	2.96684e-05
cg10556830	chr5:68462986	CCNB1	CCNB1 (+150)	Island	2.95811	1.55216e-05
cg11638892	chr5:72112339	TNPO1	ZNF366 (-309091), TNPO1 (-31590)	Island	2.62351	2.72483e-05
cg06680762	chr5:72798322	BTF3	BTF3 (+4073), ANKRA2 (+63188)	S_Shelf	-7.08909	6.7998e-06
cg16674257	chr5:73377339	-	RGNEF (+455357), ENC1 (+559909)		-5.35837	4.66607e-05
cg03927970	chr5:87953794	LOC645323	TMEM161B (-389130), MEF2C (+246127)	N_Shore	-8.46686	7.36088e-07
cg16616993	chr5:95129519	RHOBTB3	GLRX (+29057), RHOBTB3 (+62670)		-3.51397	3.92469e-05
cg20338600	chr5:98110229	RGMB	RGMB (+5231), CHD1 (+152008)	Island	2.74622	2.52738e-05
cg15323823	chr6:100037055	-	CCNC (-20366), PRDM13 (-17594)	Island	2.67965	2.77862e-05
cg18809274	chr6:108427575	-	NR2E1 (-59639), OSTM1 (-31635)		-3.12615	1.90399e-05
cg13839145	chr6:109416237	SESN1;C6orf182	SESN1 (-530)	Island	3.51848	2.73183e-07
cg25189764	chr6:112079056	FYN	WISP3 (-296314), FYN (-37792)		-7.06707	3.9709e-05
cg16671877	chr6:116421702	NT5DC1	NT5DC1 (-296)	Island	2.31176	1.05097e-05
cg23969274	chr6:116851736	FAM26D;BET3L	FAM26D (+1542), BET3L (+15036)		-8.39442	7.18371e-06
cg10992014	chr6:121758817	GJA1	HSF2 (-961878), GJA1 (+2073)		7.49033	1.24192e-07
cg06472688	chr6:131184706	EPB41L2	EPB41L2 (+199755), TMEM200A (+426445)		-6.38661	1.52386e-05
cg03985351	chr6:131657922	-	ARG1 (-236421), AKAP7 (+201097)		-3.15796	1.18223e-05
cg15181351	chr6:13350865	-	TBC1D7 (-22079), GFOD1 (+137003)		6.64327	3.24801e-07
cg02386403	chr6:1390998	FOXF2	FOXF2 (+930)	Island	3.38336	2.82025e-06
cg22751954	chr6:143023932	-	HIVEP2 (+242405), GPR126 (+400877)		6.62848	5.84728e-06
cg11839940	chr6:143378390	-	AIG1 (-3632)	N_Shelf	-4.89572	3.20825e-05
cg00029821	chr6:147374493	-	STXBP5 (-151000), C6orf103 (+454358)		-6.6748	2.3279e-06
cg12888712	chr6:147943365	-	STXBP5 (+417872)		-6.39113	3.60304e-05
cg17274681	chr6:149067661	UST	UST (-609)	N_Shore	3.67428	2.50547e-05
cg08677657	chr6:149885006	-	C6orf72 (-2521)	N_Shelf	-7.96566	5.28973e-06
cg15241130	chr6:151251271	MTHFD1L	AKAP12 (-309862), MTHFD1L (+64457)		-8.35311	2.60164e-05
cg14906687	chr6:157099894	ARID1B	ARID1B (+831)		2.80954	3.36125e-05
cg22097171	chr6:157467988	ARID1B	TMEM242 (+277264), ARID1B (+368925)		-4.56486	6.75724e-06
cg26559250	chr6:158074478	ZDHHC14	SNX9 (-169815), ZDHHC14 (+271922)		11.531	5.62082e-06
cg19236431	chr6:158447877	SYNJ2	SYNJ2 (+44990), SERAC1 (+141434)		6.99573	4.20971e-06
cg08918658	chr6:158447883	SYNJ2	SYNJ2 (+44996), SERAC1 (+141428)		7.34515	7.81267e-06
cg13434757	chr6:160541976	SLC22A1	SLC22A1 (-886)		-10.3269	1.75335e-05
cg23572376	chr6:1610120	FOXC1	FOXC1 (-560)	Island	3.46793	1.1849e-05
cg25362120	chr6:163661202	PACRG	PARK2 (-512369), QKI (-174472)		12.0021	2.30099e-05
cg12443452	chr6:163661247	PACRG	PARK2 (-512414), QKI (-174427)		8.72536	3.73371e-06
cg03270197	chr6:166796579	BRP44L	BRP44L (-94)	Island	2.47673	4.92776e-05
cg03001276	chr6:168426653	KIF25	KIF25 (+8101), FRMD1 (+53185)		-3.83837	9.93578e-07
cg20365336	chr6:16986186	-	RBM24 (-295622), ATXN1 (-224466)		6.50216	1.44806e-05
cg16639145	chr6:170041015	WDR27	THBS2 (-386879), C6orf120 (-61241)		-4.63474	4.89738e-06
cg20606759	chr6:170047995	WDR27	THBS2 (-393859), C6orf120 (-54261)		-6.15035	3.61711e-05
cg02191483	chr6:170559324	-	DLL1 (+40372), C6orf70 (+407604)		-2.43261	6.00193e-06
cg19958301	chr6:170574833	-	DLL1 (+24863), C6orf70 (+423113)	N_Shore	-7.345	9.06282e-06
cg24791428	chr6:17102310	-	ATXN1 (-340590), RBM24 (-179498)	Island	2.02549	4.71512e-05
cg20808234	chr6:19692082	-	ID4 (-145534)	Island	3.20768	4.73191e-05
cg23941211	chr6:20907817	CDKAL1	SOX4 (-686154), CDKAL1 (+373130)		-4.14597	3.73814e-05
cg09322984	chr6:25279102	LRRC16A	LRRC16A (-553)	N_Shore	3.44712	2.30894e-05
cg07140158	chr6:26204796	HIST1H4E	HIST1H4E (-76)	Island	3.48494	1.19567e-05
cg05488160	chr6:27259162	-	FKSG83 (-33377), PRSS16 (+43661)	Island	4.62445	3.45444e-05
cg06148264	chr6:2841468	SERPINB1	SERPINB1 (+612)	N_Shore	8.1989	4.99478e-06
cg04613450	chr6:28556338	SCAND3	SCAND3 (-1227)	S_Shore	-7.83225	3.86563e-05
cg18305433	chr6:28972963	ZNF311	ZNF311 (+71)		-7.43372	3.76235e-05
cg12909005	chr6:30028660	ZNRD1;NCRNA00171	ZNRD1 (-375)	N_Shore	2.45095	4.79437e-06
cg23977256	chr6:30123461	TRIM10	TRIM10 (+5249), TRIM40 (+18952)		-5.48472	3.52832e-05
cg27583815	chr6:30131467	TRIM15	TRIM10 (-2757)		-5.56115	3.22895e-05
cg24152718	chr6:30185818	-	TRIM26 (-4548)	S_Shelf	-6.13708	3.46856e-05
cg07222604	chr6:30418872	-	HLA-E (-38310), TRIM39-RPP21 (+121785)	Island	2.16244	1.83118e-05
cg00663832	chr6:30646846	KIAA1949	DHX16 (-6017), PPP1R18 (+8246)		6.87381	1.55929e-05
cg13929053	chr6:3068474	-	RIPK1 (-8523), NQO2 (+68408)	N_Shore	3.0609	1.39614e-05
cg16956876	chr6:31746820	VARS	VWA7 (-1713)		-6.68708	1.17461e-05
cg19628456	chr6:31779381	HSPA1L	LSM2 (-4621), HSPA1A (-3909)	N_Shelf	-3.50072	3.60029e-05
cg24143221	chr6:31780526	HSPA1L	HSPA1A (-2764), HSPA1L (+2308)	N_Shelf	-1.91686	4.86434e-05
cg04489104	chr6:31832313	SLC44A4	NEU1 (-1605)	S_Shore	6.45822	4.17215e-05
cg22508821	chr6:31940613	STK19;DOM3Z	DOM3Z (-582), STK19 (+968)	S_Shore	2.71376	2.7312e-05
cg10996463	chr6:32150739	AGER	AGER (+1359), RNF5 (+4578)		5.396	1.03241e-05
cg22619784	chr6:32793355	TAP2	HLA-DQB2 (-62026), TAP2 (+13191)		-6.38053	4.40414e-05
cg12048225	chr6:32808669	PSMB8	TAP2 (-2123)	N_Shelf	-5.10204	1.14264e-05
cg15066636	chr6:33079149	HLA-DPB2	HLA-DPB1 (+35447), COL11A2 (+81095)		-8.93948	3.2119e-05
ch.6.93211F	chr6:3310225	SLC22A23	TUBB2B (-82258), SLC22A23 (+146567)		5.05061	7.93169e-06
cg20437276	chr6:33129085	-	COL11A2 (+31159), HLA-DPB1 (+85383)	N_Shore	8.00426	8.66663e-06
cg20269729	chr6:33152008	COL11A2	COL11A2 (+8236), HLA-DPB1 (+108306)		-2.74636	2.16892e-06
cg00225157	chr6:33173038	HSD17B8	RXRB (-4607), RING1 (-3247)	S_Shore	5.75906	3.35683e-05
cg26981593	chr6:33232239	VPS52	VPS52 (+7422), RING1 (+55954)		-3.78146	3.4941e-06
cg07219440	chr6:33283849	ZBTB22	TAPBP (-1686)	N_Shore	4.55887	2.49135e-05
cg06921606	chr6:33359455	KIFC1	KIFC1 (+143)	Island	2.44041	4.84722e-05
cg00106093	chr6:33391341	SYNGAP1	ZBTB9 (-31014), SYNGAP1 (+3495)	N_Shelf	7.25119	3.21951e-06
cg14051147	chr6:33539394	-	BAK1 (+8675), ZBTB9 (+117039)	S_Shore	5.07847	1.59749e-05
cg23208850	chr6:351116	DUSP22	IRF4 (-40622), DUSP22 (+59016)		-6.2009	4.23838e-05
cg07722358	chr6:36808414	CPNE5	CPNE5 (-1195)	Island	5.02138	8.34788e-06
cg02187357	chr6:37224216	TBC1D22B;TMEM217	TBC1D22B (-1331), TMEM217 (+1196)	N_Shore	-3.62746	4.33879e-05
cg02822838	chr6:41704208	TFEB	TFEB (-212)	S_Shore	5.78805	2.9089e-06
cg23927769	chr6:41755626	TOMM6	TOMM6 (+1127), USP49 (+107472)	S_Shore	2.66559	3.17474e-05
cg07126235	chr6:43192225	CUL9	C6orf108 (+4985), CUL9 (+42304)		7.02294	2.77431e-05
cg02463791	chr6:43196812	C6orf108	C6orf108 (+398)	Island	3.70381	1.28484e-05
cg17245829	chr6:43597250	MAD2L1BP;GTPBP2	GTPBP2 (-315)	Island	2.0488	2.56709e-06
cg25026237	chr6:4775638	CDYL	CDYL (-1041)	Island	4.23327	1.10671e-05
cg18818834	chr6:52226764	PAQR8	PAQR8 (-161)	Island	2.90036	4.63981e-06
cg09757620	chr6:56954917	ZNF451	ZNF451 (+90)	Island	3.50684	3.7515e-05
cg04946916	chr6:656890	HUS1B;EXOC2	EXOC2 (+36218), IRF4 (+265152)	Island	-5.66079	8.39951e-06
cg22186574	chr6:7109550	RREB1	RREB1 (+1465), SSR1 (+203990)	Island	3.78851	1.44838e-05
cg10277864	chr6:7771406	BMP6	BMP6 (+44396), TXNDC5 (+139640)		-7.46173	1.01785e-05
cg06577251	chr6:83073863	TPBG	TPBG (-97)	Island	3.21095	1.4701e-05
cg20342415	chr6:86298769	SNX14	SNX14 (+4859), NT5E (+139468)		-2.79832	4.13647e-05
cg24073089	chr6:88879038	-	CNR1 (-3272)	S_Shore	-5.12513	1.37391e-07
cg15085635	chr6:99083118	-	POU3F2 (-199461)		-6.82984	3.5484e-05
cg16589463	chr6:99293069	-	POU3F2 (+10490), FBXL4 (+102779)	Island	2.26525	3.23977e-05
cg08494713	chr6:99872804	SFRS18	PNISR (+402)	Island	4.33923	1.55083e-05
cg10067743	chr6:99873275	SFRS18	PNISR (-69)	S_Shore	2.44069	1.49971e-05
cg20180843	chr7:100091181	C7orf51	AGFG2 (-45652), TSC22D4 (-14280)	Island	5.61438	3.09375e-06
cg03113878	chr7:100091364	C7orf51	AGFG2 (-45469), TSC22D4 (-14463)	Island	8.14786	3.88456e-05
cg00334542	chr7:100209784	MOSPD3	MOSPD3 (-329)	Island	3.23338	4.09957e-05
cg12849484	chr7:103083817	SLC26A5	SLC26A5 (+2806), PSMC2 (+95847)	N_Shore	-8.35025	2.74943e-05
cg25419086	chr7:105161983	PUS7	PUS7 (+701)	Island	2.48562	4.71949e-05
cg07538944	chr7:1052735	C7orf50	GPR146 (-44405), CYP2W1 (+29901)	Island	-4.55387	1.06642e-05
cg06898289	chr7:106684814	PRKAR2B	PRKAR2B (-363)	Island	3.28976	3.74781e-05
cg09672291	chr7:107770791	LAMB4	LAMB4 (+9)		-8.82015	1.26742e-05
cg27242945	chr7:116165134	CAV1	CAV1 (+296)	Island	2.55162	1.12162e-05
cg01240056	chr7:1263927	-	ZFAND2A (-64073), UNCX (-8726)	Island	6.89882	5.2305e-06
cg01233922	chr7:127693937	SND1	LEP (-187393), LRRC4 (-22936)		-3.55508	4.76231e-05
cg00516867	chr7:128417291	OPN1SW	OPN1SW (-1448)		-7.55824	3.95896e-06
cg13988587	chr7:129252592	NRF1	NRF1 (+1038), UBE2H (+340207)	S_Shore	2.39357	3.96838e-05
cg27195917	chr7:130353961	TSGA13;COPG2	COPG2 (-364)	Island	2.01063	4.64064e-05
cg18817158	chr7:132032276	PLXNA4	PODXL (-790901), PLXNA4 (+229046)		-4.28916	5.64968e-06
cg05348675	chr7:134896608	WDR91	C7orf49 (-41031), STRA8 (-20122)	Island	2.49714	3.31673e-07
cg00795791	chr7:135346062	PL-5283	C7orf73 (-1158)	N_Shore	-9.50707	2.18372e-06
cg26104093	chr7:138126716	-	TRIM24 (-18362), AKR1D1 (+365539)		-4.20559	1.31915e-06
cg19802368	chr7:138602190	KIAA1549	KIAA1549 (+63873), TMEM213 (+119452)		11.6922	1.25464e-05
cg19165946	chr7:138719443	ZC3HAV1L	KIAA1549 (-53380), ZC3HAV1 (+75021)	N_Shore	-2.98541	5.29216e-06
cg03520802	chr7:139273697	HIPK2	CLEC2L (+65024), HIPK2 (+203995)		6.04563	2.41746e-05
cg26407309	chr7:139479119	TBXAS1;HIPK2	HIPK2 (-1427)	S_Shore	4.95655	2.27205e-05
cg02212921	chr7:139541723	TBXAS1	TBXAS1 (+12772), PARP12 (+221797)		-6.72316	3.20957e-05
cg01012242	chr7:140043078	SLC37A3	JHDM1D (-166338), SLC37A3 (+55232)		5.98105	3.21344e-05
cg04841607	chr7:148286944	C7orf33	CUL1 (-108988)		-6.95387	1.96521e-05
cg08113657	chr7:148701083	PDIA4	EZH2 (-119643), PDIA4 (+24698)		-4.23953	1.88044e-06
cg04642165	chr7:150063431	-	REPIN1 (-2447)	N_Shore	-8.14755	5.27121e-06
cg21657490	chr7:150815391	AGAP3	AGAP3 (+31566), GBX1 (+49475)	N_Shore	9.94443	4.0991e-06
cg25454298	chr7:150815445	AGAP3	AGAP3 (+31620), GBX1 (+49421)	N_Shore	8.21076	1.52367e-05
cg13831433	chr7:151814708	GALNT11	GALNT11 (+91931), MLL3 (+318381)		-7.22877	1.82906e-06
cg07590961	chr7:154002312	DPP6	DPP6 (+252536), PAXIP1 (+792369)	S_Shore	3.37338	3.56423e-07
cg12001456	chr7:157357803	PTPRN2	DNAJB6 (+228094)	N_Shelf	-2.30236	5.17059e-06
cg19744528	chr7:157553346	PTPRN2	DNAJB6 (+423637), PTPRN2 (+827135)	S_Shelf	-6.40911	7.08957e-06
cg09042009	chr7:157641737	PTPRN2	DNAJB6 (+512028), PTPRN2 (+738744)		-9.64705	4.33301e-06
cg19019380	chr7:158272485	PTPRN2	PTPRN2 (+107996)		6.53324	4.47449e-07
cg07213780	chr7:158342600	PTPRN2	PTPRN2 (+37881)	N_Shore	11.5937	3.85468e-05
cg03979378	chr7:1749674	ELFN1	ELFN1 (+877)	N_Shelf	-3.21982	3.88057e-05
cg16658412	chr7:1883420	MAD1L1	ELFN1 (+134623), MAD1L1 (+389162)	N_Shore	7.57671	4.36576e-05
cg13656518	chr7:2027531	MAD1L1	MAD1L1 (+245051), ELFN1 (+278734)	N_Shore	-3.29111	4.77797e-05
cg14010305	chr7:2082961	MAD1L1	MAD1L1 (+189621), ELFN1 (+334164)		-4.49391	1.54692e-05
cg25323444	chr7:2111060	MAD1L1	MAD1L1 (+161522), ELFN1 (+362263)	S_Shelf	-6.36816	5.3644e-09
cg10183671	chr7:213848	FAM20C	FAM20C (+20880), PDGFA (+345632)		-6.7816	8.50122e-06
cg11400524	chr7:22544011	-	STEAP1B (-4111)	S_Shelf	-3.81433	2.85305e-05
cg26965151	chr7:2303844	SNX8	NUDT1 (+21988), SNX8 (+50254)		-2.34315	3.37974e-05
cg17831826	chr7:2317083	SNX8	NUDT1 (+35227), SNX8 (+37015)	N_Shore	-4.2283	2.18051e-05
cg20634226	chr7:25264629	NPVF	CYCS (-99650), NPVF (+3475)		-5.60466	2.87719e-06
cg00948085	chr7:25890572	-	NPVF (-622468), NFE2L3 (-301274)	N_Shore	-9.39626	4.04866e-08
cg08115430	chr7:25902329	-	NPVF (-634225), NFE2L3 (-289517)	Island	3.74459	4.83188e-05
cg17344420	chr7:2608336	IQCE	TTYH3 (-63266), IQCE (+9705)		5.76492	2.24624e-05
cg24455683	chr7:2608425	IQCE	TTYH3 (-63177), IQCE (+9794)		5.79372	1.21548e-05
cg26697320	chr7:26437681	-	SNX10 (+106167), SKAP2 (+466659)	N_Shore	7.56662	3.48526e-06
cg23301378	chr7:3337443	-	SDK1 (-3636)	N_Shelf	-5.95684	3.32722e-05
cg01023798	chr7:3533958	SDK1	SDK1 (+192879)		-4.794	3.06339e-08
cg04651042	chr7:37956940	SFRP4	EPDR1 (-3222), SFRP4 (-416)	S_Shore	5.92541	2.69914e-05
cg11825501	chr7:4168039	SDK1	FOXK1 (-553890), SDK1 (+826960)	N_Shore	-7.47695	3.40214e-05
cg19208079	chr7:42277394	GLI3	GLI3 (-777)	Island	3.28914	4.76754e-05
cg06753092	chr7:44795231	ZMIZ2	PPIA (-41009), ZMIZ2 (+6702)		-3.16705	3.9536e-05
cg12976178	chr7:46114949	-	IGFBP3 (-154079)		-2.90855	4.90216e-05
cg16811558	chr7:50634252	DDC	DDC (-5485), GRB10 (+165812)		-4.02036	1.86193e-06
cg00794508	chr7:516733	-	PDGFA (+42747), FAM20C (+323765)	Island	-2.38121	1.20345e-05
cg06550177	chr7:5469535	-	TNRC18 (-6359), FBXL18 (+83863)	S_Shore	-9.28115	1.32036e-05
cg15599795	chr7:55545188	VOPP1	VOPP1 (+95011), LANCL2 (+112048)		-3.56164	4.36858e-05
cg10409253	chr7:5692709	RNF216	FSCN1 (+60274), RNF216 (+128651)		-5.96999	4.46215e-06
cg07466560	chr7:5712269	RNF216	FSCN1 (+79834), RNF216 (+109091)		-6.84776	4.66607e-05
cg20306025	chr7:57207952	ZNF479	ZNF479 (-382)		-7.61569	4.68344e-05
cg05551825	chr7:5735129	RNF216	RNF216 (+86231), FSCN1 (+102694)		6.41789	3.54115e-05
cg26112929	chr7:5821500	RNF216	RNF216 (-140)	S_Shore	5.41786	4.791e-05
cg22994830	chr7:623846	PRKAR1B	HEATR2 (-142491), PDGFA (-64366)		7.45875	2.70448e-07
cg07478063	chr7:7111786	-	CCZ1B (-245861), C1GALT1 (-110459)		-6.48334	5.67558e-06
cg02705659	chr7:7111870	-	CCZ1B (-245945), C1GALT1 (-110375)		-5.63838	8.48673e-06
cg17868307	chr7:73597649	EIF4H	LAT2 (-26437), EIF4H (+8944)		-4.07993	4.92589e-05
cg09346547	chr7:75189280	HIP1	POM121C (-73713), HIP1 (+179002)	Island	5.23038	5.05604e-07
cg25654952	chr7:7861342	-	GLCCI1 (-147080), RPA3 (-103105)		-5.44304	1.91108e-05
cg23886378	chr7:8075032	GLCCI1	GLCCI1 (+66610), ICA1 (+226649)		-2.08951	4.65845e-05
cg19427573	chr7:814701	HEATR2	SUN1 (-57440), PRKAR1B (-47389)	S_Shore	-4.58376	7.63655e-07
cg24975898	chr7:88426025	ZNF804B;MGC26647	ZNF804B (+37273)		-4.74626	4.02721e-05
cg06845991	chr7:90032834	CLDN12	CLDN12 (+187)		2.70297	1.71847e-05
cg19103429	chr7:92460784	CDK6	CDK6 (+5156), RBM48 (+302698)	N_Shore	-6.61085	3.25454e-05
cg01756060	chr7:92463390	CDK6	CDK6 (+2550), RBM48 (+305304)	Island	3.72621	2.1289e-05
cg01889169	chr7:927986	C7orf20	GET4 (+11796), ADAP1 (+66319)	N_Shore	10.6189	6.12099e-07
cg05284750	chr7:93204985	CALCR	CALCR (-944)	S_Shore	3.884	3.52872e-05
cg23184042	chr7:96615519	DLX6AS	SHFM1 (-276317), DLX6 (-19770)		-9.61298	6.46895e-07
cg20912181	chr7:96656863	-	DLX5 (-2721)	S_Shelf	3.00273	3.65339e-07
cg12136088	chr7:97501908	ASNS	ASNS (-55)	Island	2.25806	2.97684e-05
cg12539349	chr7:98649911	SMURF1	SMURF1 (+91831), TRRAP (+173799)		-3.52544	1.02638e-05
cg03569524	chr8:103611943	-	ODF1 (+48096), KLF10 (+56039)	N_Shore	-2.75814	2.68293e-05
cg22236066	chr8:103742123	-	KLF10 (-74141), AZIN1 (+134273)		10.326	3.74367e-06
cg05742247	chr8:109094793	RSPO2	ANGPT1 (-584540), RSPO2 (+1119)	Island	3.77728	2.92177e-05
cg26628811	chr8:1132142	-	C8orf42 (-636812), DLGAP2 (-317426)	N_Shore	8.26942	9.2124e-06
cg15902350	chr8:124081578	-	WDR67 (-3341)	N_Shelf	-5.30749	4.49946e-05
cg16177351	chr8:125551491	TATDN1;NDUFB9	TATDN1 (-163), NDUFB9 (+149)	Island	2.71732	2.19076e-05
cg26098815	chr8:1270577	-	C8orf42 (-775247), DLGAP2 (-178991)		-6.9936	1.00865e-06
cg07795030	chr8:128802207	-	MYC (+53893)	N_Shelf	-2.48237	3.16235e-05
cg11268628	chr8:132916052	EFR3A	EFR3A (-303)	N_Shore	4.31098	1.91123e-06
cg19134704	chr8:133493139	KCNQ3	KCNQ3 (-136)	Island	3.12331	1.98221e-05
cg20080247	chr8:133887910	TG	TG (+8706), SLA (+184692)		4.60827	1.90408e-06
cg25059403	chr8:141963331	PTK2	EIF2C2 (-317686), PTK2 (+48080)		-5.85306	4.21341e-05
cg09859659	chr8:142180109	DENND3	PTK2 (-168698), SLC45A4 (+58563)	N_Shelf	4.84263	2.32196e-05
cg26726035	chr8:143237761	-	FLJ43860 (-720432), TSNARE1 (+246781)		-3.38395	2.67755e-05
cg22931466	chr8:143427631	TSNARE1	FLJ43860 (-910302), TSNARE1 (+56911)	N_Shore	-5.14912	1.19003e-05
cg17546422	chr8:143605535	BAI1	BAI1 (+60159), ARC (+90297)	N_Shelf	6.37805	3.2163e-05
cg08989558	chr8:143667200	-	ARC (+28632), BAI1 (+121824)		6.74801	1.99185e-05
cg17812120	chr8:144639478	GSDMD	GSDMD (-998)	N_Shore	-3.24042	7.51563e-06
cg22485305	chr8:145554431	-	DGAT1 (-3865)	N_Shore	4.57561	2.24709e-05
cg21310731	chr8:145618932	CPSF1	CPSF1 (+15800), ADCK5 (+21202)	Island	12.8809	5.81213e-07
cg07658280	chr8:145728490	GPT	GPT (-974)	N_Shore	-6.14176	7.83827e-06
cg10868194	chr8:1500501	DLGAP2	CLN8 (-211368), DLGAP2 (+50933)	N_Shore	5.39246	1.16026e-05
cg02709139	chr8:1615080	DLGAP2	CLN8 (-96789), DLGAP2 (+165512)	N_Shore	8.31302	1.13251e-05
cg21884509	chr8:1973590	-	MYOM2 (-19567), ARHGEF10 (+201442)	S_Shore	6.91069	1.6677e-05
cg21773297	chr8:2049910	MYOM2	MYOM2 (+56753)	S_Shelf	-7.90862	2.33338e-05
cg08864083	chr8:23223340	LOXL2	LOXL2 (+38381), R3HCC1 (+77729)		-3.36787	4.31713e-05
cg11890659	chr8:23964970	-	STC1 (-252651), ADAM28 (-186609)		-7.27954	7.04435e-06
cg17117160	chr8:26148737	PPP2R2A	EBF2 (-246098), BNIP3L (-91785)	N_Shore	5.49602	4.91774e-05
cg14997704	chr8:30241538	RBPMS	RBPMS (-405)	Island	3.42304	3.54873e-05
cg12973479	chr8:33372401	-	TTI2 (-1699)	Island	5.48929	2.37072e-05
cg11198604	chr8:38238633	WHSC1L1	PPAPDC1B (-111896), WHSC1L1 (+1156)	N_Shore	2.7134	4.4212e-05
cg08465774	chr8:39771756	IDO1	IDO1 (+429)		-4.82946	2.31453e-05
cg23421023	chr8:40755165	ZMAT4	ZMAT4 (+177)	Island	2.65951	1.81376e-05
cg05538980	chr8:41581845	ANK1	NKX6-3 (-76971), ANK1 (+172434)	N_Shore	-3.5321	2.9503e-05
cg10470489	chr8:41686324	ANK1	NKX6-3 (-181450), ANK1 (+67955)	Island	4.20719	3.6371e-05
cg06752270	chr8:42397250	C8orf40;SLC20A2	SLC20A2 (-183), C8orf40 (+953)	S_Shore	2.296	1.80059e-05
cg06840801	chr8:42552719	CHRNB3	CHRNB3 (+158)		-7.34603	1.07826e-05
cg23638042	chr8:43101403	-	HGSNAT (+105812)	N_Shore	-12.211	1.90181e-05
cg15736734	chr8:43404214	-	HGSNAT (+408623)		-4.5489	1.17047e-05
cg06942649	chr8:436813	-	C8orf42 (+58517), FBXO25 (+80006)		8.53925	1.32192e-06
cg16318412	chr8:49745160	-	EFCAB1 (-97291), SNAI2 (+88838)	N_Shelf	-2.47414	2.53384e-05
cg16072688	chr8:57360711	PENK	PENK (-2119)	Island	5.30371	1.23286e-05
cg27280034	chr8:59465622	SDCBP	SDCBP (-105)	Island	2.68297	3.14385e-06
cg25340906	chr8:600940	-	DLGAP2 (-848628), C8orf42 (-105610)	S_Shore	-2.94533	1.58944e-05
cg25555549	chr8:61877404	-	CLVS1 (-323120), CHD7 (+286081)		-3.07607	1.05085e-05
cg16230982	chr8:66702219	PDE7A	PDE7A (+51749), MTFR1 (+145332)		-2.94203	6.43709e-06
cg19747142	chr8:67028255	-	TRIM55 (-11022), DNAJC5B (+94465)	S_Shelf	-2.55806	1.49698e-05
cg25302936	chr8:67579596	VCPIP1	VCPIP1 (-145)	S_Shore	5.4129	1.51873e-06
cg22630543	chr8:75425262	-	PI15 (-311509), GDAP1 (+162645)		-6.66386	4.03172e-05
cg16506513	chr8:91654585	TMEM64	CALB1 (-559479), TMEM64 (+3547)	N_Shelf	-6.23295	2.08164e-05
cg00022900	chr8:94143534	-	C8orf83 (-165163), RBM12B (+609689)		-5.61716	4.18836e-05
cg07306755	chr8:95274853	GEM	GEM (-307)	S_Shore	9.65561	2.64181e-05
cg25814902	chr8:95835774	INTS8	INTS8 (+241)	Island	2.35277	4.48014e-05
cg12991784	chr8:97247777	UQCRB	UQCRB (+84)		2.10193	1.66503e-05
cg14325160	chr9:110045904	RAD23B	RAD23B (+388)	Island	3.96286	3.14324e-05
cg14218962	chr9:124852826	TTLL11	TTLL11 (+3058), DAB2IP (+523428)	N_Shore	6.42936	4.27727e-05
cg21249865	chr9:127262352	NR5A1	NR5A1 (+7346), GPR144 (+48930)	N_Shelf	-3.22662	4.68742e-05
cg04137143	chr9:132249914	-	METTL11A (-138520), PPP2R4 (+376687)	N_Shore	5.79946	7.15121e-06
cg13543915	chr9:134293793	-	PRRC2B (-11683), PPAPDC3 (+128713)		5.26655	4.04283e-05
cg14283140	chr9:135763667	C9orf9	AK8 (-9470), TSC1 (+56352)		-3.17198	3.57874e-05
cg13865488	chr9:137299285	RXRA	COL5A1 (-234366), RXRA (+80970)	Island	3.9518	2.29241e-05
cg14300823	chr9:139088542	LHX3	NACC2 (-101412), LHX3 (+6461)	N_Shore	9.475	9.88338e-08
cg13611204	chr9:139324423	INPP5E	INPP5E (+9832), PMPCA (+19308)	N_Shore	4.83289	7.46248e-06
cg21157707	chr9:139908753	ABCA2	CLIC3 (-17730), ABCA2 (+13986)	N_Shore	5.8485	1.90195e-05
cg09305224	chr9:139927245	C9orf139;FUT7	ABCA2 (-4506), FUT7 (+46)	S_Shore	-4.93754	9.65402e-06
cg08414570	chr9:19788757	-	SLC24A2 (-1741)	Island	4.73747	1.90951e-05
cg19143209	chr9:19789287	-	SLC24A2 (-2271)	Island	6.98847	1.01676e-05
cg07211377	chr9:34377402	KIAA1161	KIAA1161 (-509)	Island	5.73011	3.47405e-05
cg14223485	chr9:34454428	C9orf25	DNAI1 (-4382)	N_Shelf	6.94715	8.92953e-07
cg14639919	chr9:34979468	KIAA1045	DNAJB5 (-10169), KIAA1045 (+21277)		-2.8198	2.86721e-05
cg13984005	chr9:38395561	ALDH1B1	ALDH1B1 (+2901), IGFBPL1 (+28882)	S_Shelf	-4.64746	3.27871e-06
cg13639016	chr9:5893907	MLANA	MLANA (+2999), RANBP6 (+121732)		-3.66151	2.93548e-05
cg13651833	chr9:71788748	TJP2	TJP2 (-31329), FXN (+138270)	Island	5.49393	1.1896e-05
cg14329685	chr9:72288179	APBA1	APBA1 (-905)	S_Shore	2.02675	1.44665e-05
cg07536920	chr9:77112326	RORB	RORB (+75)	N_Shore	2.87021	1.03734e-05
cg04132885	chr9:78503318	-	PCSK5 (-2241)	N_Shore	-4.63512	1.47314e-05
cg14534674	chr9:90440466	-	C9orf79 (-57305), CTSL3 (+52637)	S_Shore	-2.96007	2.58145e-05
cg27363091	chr9:95946148	WNK2	WNK2 (-1063)	Island	2.53788	3.12926e-05
cg16976876	chrX:10124911	CLCN4	CLCN4 (-73)	N_Shore	8.91454	3.5304e-05
cg18031151	chrX:106142458	CLDN2	RIPPLY1 (+4102), TBC1D8B (+96540)		-3.40136	3.77669e-05
cg18930892	chrX:119250427	RHOXF1	RHOXF1 (-581)	S_Shore	-4.93193	1.19424e-07
cg07929447	chrX:132095429	HS6ST2	HS6ST2 (-7)	S_Shelf	-4.63489	1.57646e-05
cg07924363	chrX:133680812	MGC16121;MIR424;MIR503	HPRT1 (+86638), PLAC1 (+111700)	S_Shore	-11.3448	1.28811e-05
cg12384303	chrX:135613887	VGLL1	VGLL1 (-423)		-9.39171	4.14668e-06
cg21943052	chrX:152760157	BGN	BGN (-189)		8.35991	1.34405e-05
cg06037923	chrX:15694223	CA5BP	CA5B (-62188), TMEM27 (-11070)	S_Shore	2.77701	4.25585e-05
cg19011478	chrX:25028057	ARX	ARX (+6007), POLA1 (+315994)	N_Shelf	-7.19491	2.3173e-05
cg10127415	chrX:26210523	MAGEB6	MAGEB6 (-33)		-10.0481	2.26044e-05
cg00231549	chrX:33744176	-	DMD (-514504), TMEM47 (+931228)	N_Shore	4.05725	2.21919e-05
cg09810925	chrX:40035331	BCOR	ATP6AP2 (-404884), BCOR (-78613)	Island	3.86108	2.84945e-05
cg17296858	chrX:40482886	-	ATP6AP2 (+42671), MED14 (+111917)	Island	-9.23596	6.53459e-09
cg09336260	chrX:41548244	GPR34;CASK	GPR34 (+19)		-7.12684	3.50411e-05
cg04302192	chrX:47341740	ZNF41	ZNF41 (+604)	N_Shore	3.00709	3.12922e-05
cg02425869	chrX:79589737	FAM46D	TBX22 (+311996), BRWD3 (+475495)	N_Shore	-9.25987	3.74928e-05

[truncated: 16 more sheets: Supp Table 9, Supp Table 10, Supp Table 11, Supp Table 12, Supp Table 13, Supp Table 14, Supp Table15, Supp Table 16, Supp Table 17-skyblue3, Supp Table 17-darkorange, Supp Table 17-pink, Supp Table 17-tan, Supp Table 17-honeydew1, Supp Table 17-green, Supp Table 17-blue, Supp Table 17-lightsteelblue1]
